# Supplementary material for: STAT1 deficiency underlies a proinflammatory imprint of naive CD4+ T cells in spondyloarthritis
Source: Front Immunol. 2023 Oct 18;14:1227281. doi: 10.3389/fimmu.2023.1227281 (PMC10619905; doi:10.3389/fimmu.2023.1227281)
Supplement: Supplementary file 2 [file Table_1.xlsx]

## Sheet: SuppTables_Legends
Summary
Supplementary	Title	Legends
Table S1	Human Cohort	cf. corresponding table
Table S2	Primers Sequences for qRTPCR	Efficiency tested by qRTPCR (CFX Manager)
Table S3	RNAseq premorbid & adult B27 vs NTG	BH correction / red if log2FC>0, green if log2FC<0, yellow if adj-p value<5E-2
Table S4	RNAseq premorbid B27 vs NTG - Pathways	Ingenuity - BH correction, NaN if non evaluable
Table S5	RNAseq adult B27 vs NTG - Pathways	Ingenuity - BH correction, NaN if non evaluable
Table S6	RNAseq premorbid & adult B27 vs NTG - Upstream TF	Ingenuity - BH correction, Expr Log Ratio corresponding to log2FC(RNA B27vsNTG)
Table S7	ChIPseq Differentially enriched peaks adult B27 vs NTG	DiffBind, edgeR/DESeq2 - BH correction / in red or blue if increased or decrased enrichment, respectively
Table S8	ChIPseq adult B27- and NTG SE list	ROSE / red or blue if uniquely retrieved in B27 or NTG condition
Table S9	ChIPseq adult TF binding scanning related to B27- and NTG SE	Homer; at 500bp region size
Table S10	ChIPseq premorbid B27- and NTG SE	ROSE / red or blue if uniquely retrieved in B27 or NTG condition
Table S11	ChIPseq premorbid TF binding scanning related to B27- and NTG SE	Homer; at 500bp and 1000bp region sizes

## Sheet: TableS1_HumanCohort
	Healthy Control	SpA	RA
N	32	39	8
B27 positive (%)	0	37 (95)	1 # (14)
Gender - F/M	11/18	16/23	7/1
Age at sampling (mean ± SD)	54.3 ± 13.3	55.6 ± 12.3	66.6 ± 8.9
BMI (mean ± SD)	26.2 ± 4.9	25.6 ± 4.0	25.1 ± 5.6
Age of disease onset (mean ± SD)	-	30.1 ± 10.7	54.5 ± 15.8
Duration of disease (mean ± SD)	-	25.4 ± 9.7	12.1 ± 12.6
Axial involvement (%)	-	39 (100)	-
Radiographic/MRI sacroiliitis (%)	-	20 (50)	-
SpA: Oligoarthritis (%)	-	13 (33)	-
Enthesitis (%)	-	30 (88)	-
Psoriasis (%)	-	8 (21)	-
Uveitis (%)	-	8 (21)	-
Inflammatory bowel disease (%)	-	5 (13)	0
NSAIDs (%)	-	23 (20)	-
Targeted DMARDs (%)	-	23 (59)	7 (88)
Anti-TNF (%)	-	20 (51)	3 (38)
Anti-IL17 (%)	-	2 (5)	-
Other * (%)	-	1 (3)	4 (50)
MTX or SSZ (%)	-	2 (5)	4 (50)
CTS (%)	-	0	5 (63)
BASDAI (mean ± SD)	-	2.8 ± 2.2	-
BASFI (mean ± SD)	-	2.2 ± 2.4	-
DAS28-ESR (mean ± SD)	-	-	3.7 ± 1.2
Supplementary Table 1. Healthy controls (HC), axial SpA and RA patients were recruited for mRNA expression quantification by q-RT-PCR and/or total STAT1 and STAT3 proteins expression quantification by flow cytometry. BASDAI: Bath ankylosing spondylitis disease activity Index, BASFI: Bath ankylosing spondylitis functional index, BMI: body mass index, CTS: corticosteroid, DAS28-ESR: Disease activit…

## Sheet: TableS2_Primers
Specie	Gene	Forward sequence (5’ to 3’)	Reverse sequence (5’ to 3’)	Amplicon (bp)	PCR Efficiency (%)
rat	Batf	ATGCCTCACAGCTCCGACA	GGCCTTCTGTGTCTGTCTCT	168	113.17
rat	Ifit2	TGGCCAGCATCCAATGACTA	GCTCCTTTGCTCGGTTTTCA	127	107.29
rat	Ifnar1	ACAGCAAGACACAGTTTCGT	TTGAAGCAGCGTTTCTCCTG	205	111
rat	Ifngr1	CCCTGTCGTACATTGGAAGC	TGCAGGCATCAGTCCAGTTA	95	94.5
rat	Il12rb1	CGGGACAGACTATGAGTGCT	CTCGACCCAGAAGTTGACCT	211	102.1
rat	Il1r1	ATCTTTGGTTTGTTCCCGCC	AAGACTTCCATCCCCTGCAA	182	101.55
rat	Il6st	GATGGCACTGTGAATCGGAC	TTCATGGACTCAGGGCTTCC	113	101.71
rat	Rorc	TCATCTGGCATCCACTACGG	GAGTAGGCCACATTGCACTG	86	111.54
rat	Stat1	GCCTGGCAAAACGTTTACCT	AAGCCGTTCCTTCTCTTTGC	127	122.88
rat	Stat2	CTGAATCAGGCCCAAAGAGC	TGTTTCAATCTCAAGCTGCTG	90	106.83
rat	Stat3	CAGCCAGCAAAGAGTCACAC	AGACTCTTCCCACAGGCATC	203	100
rat	Stat4	GCCCAGTGGATTGAGACTCA	TGGAAACCCGACCTAACTGT	115	125.4
rat	Tbx21	CCCACGAGCCATTACAGGAT	AACTTCCTGTCGCATCCAGT	177	114.25
rat	Usp18	TGAGGAAAACCTGCCAGTCA	GGCAACATGTCTGACCGATG	165	108.02
human	IL1R1	CAGGAGACGGAGGACTTGTG	GCCCAAGTATGTGTAGGATGC	209	98.57
human	STAT1	CTAGTGGAGTGGAAGCGGAG	CGAACTTGCTGCAGACTCTC	116	134.09
human	STAT3	AAAGCAGCAAAGAAGGAGGC	CTGGCCGACAATACTTTCCG	234	105.81

## Sheet: TableS3_RNAseq
	Premorbid rats		Adult rats
gene	adjusted p value	log2 Fold Change	adjusted p value	log2 Fold Change	ensembl	description
Abcb4	0.815729	-0.0190418	3.48348e-07	0.728035	ENSRNOG00000008012	ATP binding cassette subfamily B member 1A(Abcb1a)
Abcg1	0.269411	-0.100217	6.36347e-05	0.569113	ENSRNOG00000001158	ATP binding cassette subfamily G member 1(Abcg1)
Abhd15	0.126233	0.16126	0.0135776	0.567707	ENSRNOG00000015002	abhydrolase domain containing 15(Abhd15)
Abhd17c	0.493845	0.0563349	3.12727e-07	0.933226	ENSRNOG00000012683	abhydrolase domain containing 17C(Abhd17c)
AC127084.5	0.995876	0.000771148	0.000663247	-0.534316	ENSRNOG00000051303	-
AC128859.3	0.873481	-0.0150024	0.00961805	-0.380118	ENSRNOG00000048053	-
AC133403.1	0.493845	0.0192645	4.97163e-07	0.94382	ENSRNOG00000046836	-
AC239701.1	na	na	7.0964e-05	7.70081	ENSRNOG00000060437	mediator of RNA polymerase II transcription subunit 14-like(LOC103694537)
AC239701.4	na	na	0.00103941	4.61175	ENSRNOG00000062152	-
AC241873.1	na	na	5.49924e-08	9.74599	ENSRNOG00000060617	lysine demethylase 6A(Kdm6a)
Acp5	0.427479	-0.0734147	1.86957e-19	-0.611081	ENSRNOG00000046261	acid phosphatase 5, tartrate resistant(Acp5)
Acpp	0.985943	0.002137	7.20251e-08	0.980094	ENSRNOG00000011820	acid phosphatase, prostate(Acpp)
Adamtsl4	0.617386	0.0154161	0.0117287	1.36182	ENSRNOG00000049385	ADAMTS-like 4(Adamtsl4)
Adgrg5	0.621349	-0.0365566	0.00103547	-0.727538	ENSRNOG00000039891	adhesion G protein-coupled receptor G5(Adgrg5)
Adora2a	0.169197	0.202385	0.0012404	0.596041	ENSRNOG00000001302	adenosine A2a receptor(Adora2a)
Ago2	0.00694339	0.186961	0.388208	0.421449	ENSRNOG00000008533	argonaute 2, RISC catalytic component(Ago2)
Ahnak	4.81846e-05	-0.621419	0.321428	-0.809949	ENSRNOG00000057569	AHNAK nucleoprotein(Ahnak)
Ahr	0.11819	0.261499	3.92981e-09	1.41931	ENSRNOG00000004342	aryl hydrocarbon receptor(Ahr)
Aim2	0.777933	-0.0189635	0.0110539	-0.347013	ENSRNOG00000003480	absent in melanoma 2(Aim2)
Aldoa	0.48123	0.0614867	0.0382644	-0.188703	ENSRNOG00000052802	aldolase, fructose-bisphosphate A(Aldoa)
Alox5ap	na	na	0.0133023	1.73307	ENSRNOG00000000907	arachidonate 5-lipoxygenase activating protein(Alox5ap)
Als2	0.0112397	-0.454293	0.865676	0.199358	ENSRNOG00000023280	alsin Rho guanine nucleotide exchange factor(Als2)
Ankrd6	0.373162	0.0281705	0.0197392	0.908321	ENSRNOG00000007110	ankyrin repeat domain 6(Ankrd6)
Antxr2	0.0144056	-0.31344	0.507926	-0.23918	ENSRNOG00000000081	anthrax toxin receptor 2(Antxr2)
Anxa1	0.288333	0.0234752	1.17138e-19	1.53431	ENSRNOG00000017469	annexin A1(Anxa1)
Anxa2	0.176156	-0.132617	2.04636e-05	-0.477243	ENSRNOG00000010362	annexin A2(Anxa2)
Anxa4	0.99484	-0.0005196	5.98618e-07	0.925264	ENSRNOG00000018159	annexin A4(Anxa4)
Anxa5	0.965646	-0.00335844	0.0244568	0.419463	ENSRNOG00000014453	annexin A5(Anxa5)
Anxa6	0.80803	-0.0260938	6.3359e-06	-0.33681	ENSRNOG00000010668	annexin A6(Anxa6)
Apobec3	0.0936097	0.232089	0.000961562	0.328449	ENSRNOG00000016852	apolipoprotein B mRNA editing enzyme catalytic subunit 3B(Apobec3b)
Apol11a	na	-0.00749004	0.00916649	-1.19423	ENSRNOG00000023122	apolipoprotein L 11a(Apol11a)
Arhgef3	0.215157	0.0899464	0.0143386	0.238228	ENSRNOG00000014363	Rho guanine nucleotide exchange factor 3(Arhgef3)
Arid5b	0.0881757	0.15246	0.00020701	0.392949	ENSRNOG00000000635	-
Arl5b	0.000339101	-0.415668	0.037765	0.229703	ENSRNOG00000018714	ADP-ribosylation factor like GTPase 5B(Arl5b)
As3mt	0.605401	-0.0242965	2.441e-11	-0.911416	ENSRNOG00000020081	arsenite methyltransferase(As3mt)
Asns	0.791242	0.017704	3.81131e-11	0.665519	ENSRNOG00000007546	asparagine synthetase (glutamine-hydrolyzing)(Asns)
Asph	0.795771	-0.00850248	0.00313623	-0.953473	ENSRNOG00000007445	aspartate-beta-hydroxylase(Asph)
Atad2	0.021251	-0.230163	0.902069	-0.0867938	ENSRNOG00000025604	ATPase family, AAA domain containing 2(Atad2)
Atcay	na	0.0015913	0.00328185	1.3121	ENSRNOG00000020407	ATCAY, caytaxin(Atcay)
Atf6	0.087001	-0.178843	0.00254395	-0.48062	ENSRNOG00000024632	activating transcription factor 6(Atf6)
Atp1b3	0.949223	-0.0101472	0.0238351	0.182078	ENSRNOG00000011501	ATPase Na+/K+ transporting subunit beta 3(Atp1b3)
Atp2b1	0.0171878	-0.223458	0.182238	-0.176682	ENSRNOG00000004026	ATPase plasma membrane Ca2+ transporting 1(Atp2b1)
Atp2b4	0.00152001	0.356366	0.000116952	0.564666	ENSRNOG00000003031	ATPase plasma membrane Ca2+ transporting 4(Atp2b4)
Azin1	0.0803195	-0.184261	0.0415596	0.193945	ENSRNOG00000005333	antizyme inhibitor 1(Azin1)
B2m	0.000987741	-0.195834	0.0154326	-0.175639	ENSRNOG00000017123	beta-2 microglobulin(B2m)
B3gnt7	0.443732	-0.0323743	0.0460694	-0.704116	ENSRNOG00000018267	UDP-GlcNAc:betaGal beta-1,3-N-acetylglucosaminyltransferase 7(B3gnt7)
B4galt1	0.0294564	0.210921	0.000277221	0.511061	ENSRNOG00000059461	beta-1,4-galactosyltransferase 1(B4galt1)
Banf1	0.985813	0.00139202	0.0290853	-0.196399	ENSRNOG00000020460	barrier to autointegration factor 1(Banf1)
Batf	0.00189078	0.453312	5.61021e-10	0.614924	ENSRNOG00000008588	basic leucine zipper ATF-like transcription factor(Batf)
Bcat1	0.319911	0.0323834	4.14138e-06	1.49209	ENSRNOG00000015514	branched chain amino acid transaminase 1(Bcat1)
Bcl3	1.9227e-13	0.715949	4.56653e-17	1.40267	ENSRNOG00000043416	B-cell CLL/lymphoma 3(Bcl3)
Bfsp2	na	0.00786528	0.0100338	0.871113	ENSRNOG00000010899	beaded filament structural protein 2(Bfsp2)
Bhlhe40	0.804232	-0.013917	1.78833e-05	0.854123	ENSRNOG00000007152	basic helix-loop-helix family, member e40(Bhlhe40)
Birc3	0.655412	-0.0355509	9.93624e-05	0.470889	ENSRNOG00000005731	baculoviral IAP repeat-containing 3(Birc3)
Bmp7	2.00347e-06	-1.05789	0.000788471	-1.31294	ENSRNOG00000053384	bone morphogenetic protein 7(Bmp7)
Brk1	0.935514	0.0115669	0.012681	0.285862	ENSRNOG00000010184	BRICK1, SCAR/WAVE actin-nucleating complex subunit(Brk1)
Bsg	0.0328341	0.180598	0.86275	-0.0798442	ENSRNOG00000008414	basigin(Bsg)
Calhm2	0.00309917	0.903913	1.33569e-07	1.47034	ENSRNOG00000020325	calcium homeostasis modulator 2(Calhm2)
Calm1	0.46427	-0.0655823	0.013279	-0.274705	ENSRNOG00000004060	calmodulin 1(Calm1)
Capg	0.617386	0.0203138	6.25889e-08	1.17238	ENSRNOG00000013668	capping actin protein, gelsolin like(Capg)
Casp4	0.815729	0.0127991	9.35353e-05	0.673492	ENSRNOG00000033697	caspase 4(Casp4)
Cav2	0.87213	0.0104417	6.5709e-05	-0.833702	ENSRNOG00000057713	caveolin 2(Cav2)
Ccdc186	0.0440249	-0.193098	0.508474	0.187766	ENSRNOG00000051680	coiled-coil domain containing 186(Ccdc186)
Ccdc28b	0.998247	0.000179164	0.00372473	0.493107	ENSRNOG00000047578	coiled coil domain containing 28B(Ccdc28b)
Ccl22	0.836106	0.00925778	9.0307e-05	1.7593	ENSRNOG00000016535	C-C motif chemokine ligand 22(Ccl22)
Ccn3	na	0.000543355	2.30129e-14	4.74936	ENSRNOG00000008697	nephroblastoma overexpressed(Nov)
Ccn6	0.885241	-0.00849513	0.0214327	-0.621602	ENSRNOG00000000597	WNT1 inducible signaling pathway protein 3(Wisp3)
Ccng1	0.881169	-0.0176129	0.000631809	-0.390591	ENSRNOG00000003256	cyclin G1(Ccng1)
Ccr4	0.0365002	-0.454544	0.949076	-0.107506	ENSRNOG00000010315	C-C motif chemokine receptor 4(Ccr4)
Ccr6	na	0.637099	1.09511e-06	1.11913	ENSRNOG00000012964	C-C motif chemokine receptor 6(Ccr6)
Ccr7	0.444004	0.0679884	0.010832	0.309504	ENSRNOG00000010665	C-C motif chemokine receptor 7(Ccr7)
Cd101	0.480824	0.0591249	7.34876e-11	0.916293	ENSRNOG00000037190	CD101 molecule(Cd101)
Cd200	0.830901	0.0116473	2.69465e-09	1.3415	ENSRNOG00000002141	Cd200 molecule(Cd200)
Cd22	3.96346e-07	0.555514	2.89807e-07	0.856835	ENSRNOG00000024000	CD22 molecule(Cd22)
Cd226	0.51472	-0.05139	0.000300034	-0.455707	ENSRNOG00000038197	CD226 molecule(Cd226)
Cd247	0.0438	0.12978	0.887197	0.0401473	ENSRNOG00000003298	Cd247 molecule(Cd247)
Cd3eap	0.943994	-0.00613138	0.038308	-0.259719	ENSRNOG00000016825	CD3e molecule associated protein(Cd3eap)
Cd5	0.159127	-0.143035	4.18376e-07	-0.384834	ENSRNOG00000020872	Cd5 molecule(Cd5)
Cd53	0.861596	0.0131901	0.0468487	0.161258	ENSRNOG00000017874	Cd53 molecule(Cd53)
Cd59	na	0.00201545	0.00163964	1.7202	ENSRNOG00000042821	CD59 molecule(Cd59)
Cd74	0.55089	0.0504982	0.000873822	-0.566241	ENSRNOG00000018735	CD74 molecule(Cd74)
Cd79a	0.384158	-0.0421221	5.30796e-05	-0.881009	ENSRNOG00000020125	CD79a molecule(Cd79a)
Cd80	0.43776	0.02118	0.00541451	1.22901	ENSRNOG00000001527	Cd80 molecule(Cd80)
Cd99l2	na	0.000243287	0.00370738	0.495386	ENSRNOG00000023841	CD99 molecule-like 2(Cd99l2)
Cdc25b	5.9914e-08	0.436551	6.45787e-06	0.54472	ENSRNOG00000021248	cell division cycle 25B(Cdc25b)
Cdk17	0.00989019	-0.206044	0.332633	-0.228703	ENSRNOG00000004148	cyclin-dependent kinase 17(Cdk17)
Cdk5r1	0.0402748	0.739221	na	na	ENSRNOG00000021685	cyclin-dependent kinase 5 regulatory subunit 1(Cdk5r1)
Cdv3	0.062452	0.15203	0.000820324	0.518929	ENSRNOG00000010186	carnitine deficiency-associated gene expressed in ventricle 3(Cdv3)
Cenpe	0.753736	-0.0125407	0.0384087	0.963122	ENSRNOG00000009339	centromere protein E(Cenpe)
Cenpf	0.638805	-0.0205662	0.0251716	1.23218	ENSRNOG00000003388	centromere protein F(Cenpf)
Cep131	0.00989019	-0.420472	0.665135	-0.326848	ENSRNOG00000004430	centrosomal protein 131(Cep131)
Cerk	0.685548	0.0377309	4.90514e-05	0.36602	ENSRNOG00000017022	ceramide kinase(Cerk)
Chm	na	na	0.0029828	-0.358271	ENSRNOG00000000161	CHM, Rab escort protein 1(Chm)
Chst15	0.00184723	0.235675	0.0510672	0.387065	ENSRNOG00000016267	carbohydrate sulfotransferase 15(Chst15)
Ciart	1.01305e-06	-0.553228	0.419975	-0.36098	ENSRNOG00000042717	circadian associated repressor of transcription(Ciart)
Clcn3	0.0162037	-0.231121	0.979101	-0.0157453	ENSRNOG00000010682	chloride voltage-gated channel 3(Clcn3)
Cldn10	na	0.0050186	3.89552e-13	2.88316	ENSRNOG00000010085	claudin 10(Cldn10)
Clstn3	1.27218e-06	0.734718	0.00223495	0.959387	ENSRNOG00000011156	calsyntenin 3(Clstn3)
Cnga1	0.759326	0.0119052	0.0396856	0.598336	ENSRNOG00000004778	cyclic nucleotide gated channel alpha 1(Cnga1)
Cnksr3	0.00871738	-0.295426	0.862814	0.137487	ENSRNOG00000018052	Cnksr family member 3(Cnksr3)
Cnrip1	0.330387	0.0208273	0.00192459	0.552897	ENSRNOG00000005326	cannabinoid receptor interacting protein 1(Cnrip1)
Comt	0.0184732	0.320264	0.626832	0.154839	ENSRNOG00000001889	catechol-O-methyltransferase(Comt)
Cpd	4.63131e-07	0.532394	4.99088e-14	1.22455	ENSRNOG00000003873	carboxypeptidase D(Cpd)
Cpne3	0.439007	0.0622779	0.0394213	0.326172	ENSRNOG00000006298	copine 3(Cpne3)
Cr1l	0.606152	0.0493773	0.00294124	0.207213	ENSRNOG00000008193	complement C3b/C4b receptor 1 like(Cr1l)
Crppa	na	na	1.06346e-19	7.59248	ENSRNOG00000006199	isoprenoid synthase domain containing(Ispd)
Ctla2a	0.482105	0.0462859	0.0024791	0.544777	ENSRNOG00000039971	cytotoxic T lymphocyte-associated protein 2 alpha(Ctla2a)
Ctla4	0.819025	0.0137653	1.69965e-06	1.00125	ENSRNOG00000054129	cytotoxic T-lymphocyte-associated protein 4(Ctla4)
Ctsa	0.0221201	0.153213	0.222718	0.111454	ENSRNOG00000015857	-
Ctsc	0.991596	0.00136026	4.90099e-05	0.450239	ENSRNOG00000016496	cathepsin C(Ctsc)
Ctsw	0.264873	0.070917	8.18692e-08	0.849875	ENSRNOG00000027096	cathepsin W(Ctsw)
Cttn	na	na	0.0264035	1.20512	ENSRNOG00000047280	cortactin(Cttn)
Cttn	na	na	1.11153e-08	1.59801	ENSRNOG00000050994	cortactin(Cttn)
Cxcr3	na	-0.0157719	0.00878239	-0.958962	ENSRNOG00000003305	C-X-C motif chemokine receptor 3(Cxcr3)
Cxcr4	0.984283	-0.00147809	0.022885	0.467146	ENSRNOG00000003866	C-X-C motif chemokine receptor 4(Cxcr4)
Cxcr5	0.732775	0.0214131	5.65278e-07	0.73341	ENSRNOG00000012430	C-X-C motif chemokine receptor 5(Cxcr5)
Cxcr6	na	-1.10739	0.00611747	-0.602246	ENSRNOG00000006319	C-X-C motif chemokine receptor 6(Cxcr6)
Cybb	na	na	0.000608061	-0.602453	ENSRNOG00000003622	cytochrome b-245 beta chain(Cybb)
Cybrd1	0.766989	0.0110403	0.00299981	0.822118	ENSRNOG00000009620	cytochrome b reductase 1(Cybrd1)
Cyp2s1	0.173451	0.190614	7.24035e-20	0.973756	ENSRNOG00000020743	cytochrome P450, family 2, subfamily s, polypeptide 1(Cyp2s1)
Dach2	na	na	0.0467403	-1.5364	ENSRNOG00000004869	dachshund family transcription factor 2(Dach2)
Dapk2	0.123579	-0.246977	5.44059e-20	-1.0355	ENSRNOG00000017332	death-associated protein kinase 2(Dapk2)
Dck	0.938052	0.0106613	0.0284079	0.414289	ENSRNOG00000003296	deoxycytidine kinase(Dck)
Ddit3	0.0376931	-0.323061	0.833682	-0.146148	ENSRNOG00000006789	DNA-damage inducible transcript 3(Ddit3)
Ddx3	na	na	3.09282e-10	12.8118	ENSRNOG00000057231	DEAD (Asp-Glu-Ala-Asp) box polypeptide 3(Ddx3)
Ddx6	0.519482	-0.0576181	0.00978344	0.223574	ENSRNOG00000053932	DEAD-box helicase 6(Ddx6)
Dennd2d	0.0260048	0.175356	0.265051	0.135577	ENSRNOG00000017680	DENN domain containing 2D(Dennd2d)
Depdc1	na	0.00558664	0.0485631	1.55802	ENSRNOG00000009503	DEP domain containing 1(Depdc1)
Dgkg	0.0725474	-0.238142	9.80636e-06	-0.659999	ENSRNOG00000001796	diacylglycerol kinase, gamma(Dgkg)
Dhx58	0.172751	-0.0702279	7.53535e-07	-0.764393	ENSRNOG00000018247	DEXH-box helicase 58(Dhx58)
Diaph3	0.531934	-0.0232276	0.011083	0.856345	ENSRNOG00000008986	diaphanous-related formin 3(Diaph3)
Dnah17	6.2775e-18	0.552379	0.0493264	0.477307	ENSRNOG00000003028	dynein, axonemal, heavy chain 17(Dnah17)
Dnajb9	0.0463536	-0.234567	0.940472	0.168479	ENSRNOG00000004006	DnaJ heat shock protein family (Hsp40) member B9(Dnajb9)
Dnajc17	0.915078	0.0115705	0.0223171	-0.291386	ENSRNOG00000012368	DnaJ heat shock protein family (Hsp40) member C17(Dnajc17)
Dtx1	5.29352e-42	1.25958	3.5546e-07	1.34523	ENSRNOG00000050848	deltex E3 ubiquitin ligase 1(Dtx1)
Dtx3	0.430176	0.0515206	5.15764e-05	0.721856	ENSRNOG00000005129	deltex E3 ubiquitin ligase 3(Dtx3)
Dusp6	0.829776	-0.0208116	0.0150644	-0.466606	ENSRNOG00000023896	dual specificity phosphatase 6(Dusp6)
Dzip1	0.000125565	1.18059	5.10439e-08	2.55459	ENSRNOG00000010311	DAZ interacting zinc finger protein 1(Dzip1)
E2f2	0.0205154	0.255266	0.000788471	0.452328	ENSRNOG00000047741	E2F transcription factor 2(E2f2)
Ebpl	0.915078	-0.00949167	0.0371793	-0.265129	ENSRNOG00000014659	emopamil binding protein-like(Ebpl)
Ecm1	0.546238	0.0193521	0.0331786	0.583985	ENSRNOG00000021166	extracellular matrix protein 1(Ecm1)
Egr1	0.0343484	-0.174426	0.972388	0.0441671	ENSRNOG00000019422	early growth response 1(Egr1)
Eif2ak1	0.977813	-0.00491318	0.0251942	-0.191425	ENSRNOG00000001050	eukaryotic translation initiation factor 2 alpha kinase 1(Eif2ak1)
Eif2ak2	0.00580987	-0.28423	0.000965405	-0.343846	ENSRNOG00000048315	eukaryotic translation initiation factor 2-alpha kinase 2(Eif2ak2)
Eif2s3y	na	na	1.1456e-09	12.3717	ENSRNOG00000060048	eukaryotic translation initiation factor 2, subunit 3, structural gene Y-linked(Eif2s3y)
Eif3c	0.0228968	0.159384	0.00518426	0.22654	ENSRNOG00000018761	eukaryotic translation initiation factor 3, subunit C(Eif3c)
Eif4e3	0.933417	0.00671325	0.0183172	0.369686	ENSRNOG00000010301	eukaryotic translation initiation factor 4E family member 3(Eif4e3)
Eif5	0.0312154	-0.16101	0.774696	-0.103458	ENSRNOG00000010218	eukaryotic translation initiation factor 5(Eif5)
Emid1	0.00979461	-0.244206	0.0154326	-0.522476	ENSRNOG00000033575	EMI domain containing 1(Emid1)
Emp3	0.729663	0.0347015	0.0175104	-0.197519	ENSRNOG00000021104	epithelial membrane protein 3(Emp3)
Eno3	0.00340803	-0.279009	3.90824e-06	-0.529924	ENSRNOG00000004078	enolase 3(Eno3)
Etv6	9.34363e-05	0.338933	0.133936	0.496918	ENSRNOG00000005984	ets variant 6(Etv6)
Ezr	0.0234774	-0.131876	0.952158	-0.0340955	ENSRNOG00000018524	ezrin(Ezr)
Faah	na	-0.00529094	0.0183172	-0.299541	ENSRNOG00000045949	fatty-acid amide hydrolase 1-like(LOC100911581)
Fam120a	0.0321198	0.1366	0.898086	0.122689	ENSRNOG00000016779	family with sequence similarity 120A(Fam120a)
Fam189b	0.000375636	0.256514	0.857029	0.0527243	ENSRNOG00000020518	family with sequence similarity 189, member B(Fam189b)
Fam49a	0.203385	0.145481	0.000351491	0.45957	ENSRNOG00000052758	family with sequence similarity 49, member A(Fam49a)
Fam92a	0.858155	-0.010608	0.049478	0.384819	ENSRNOG00000016338	family with sequence similarity 92, member A1(Fam92a1)
Fancm	0.90104	0.0150198	0.0107601	0.505443	ENSRNOG00000056721	Fanconi anemia, complementation group M(Fancm)
Far1	0.031398	-0.211191	0.73497	-0.10169	ENSRNOG00000013176	fatty acyl CoA reductase 1(Far1)
Fas	0.801011	0.0112897	5.65278e-07	0.623504	ENSRNOG00000019142	Fas cell surface death receptor(Fas)
Faslg	0.0113814	-0.422654	7.80863e-08	-0.765139	ENSRNOG00000002978	Fas ligand(Faslg)
Fbxo30	0.0188898	-0.336021	0.535273	-0.173958	ENSRNOG00000014852	F-box protein 30(Fbxo30)
Fcgr2a	0.173772	0.0263663	2.07215e-18	1.34149	ENSRNOG00000046663	low affinity immunoglobulin gamma Fc region receptor III-like(LOC100911825)
Fcmr	0.831642	-0.0130094	8.18692e-08	-1.09407	ENSRNOG00000004441	Fc fragment of IgM receptor(Fcmr)
Fcrl5	0.951754	-0.00332543	0.00795324	1.22558	ENSRNOG00000043414	Fc receptor-like 3(Fcrl3)
Fdft1	0.901941	0.0153564	6.46103e-05	-0.416637	ENSRNOG00000021314	farnesyl diphosphate farnesyl transferase 1(Fdft1)
Fgl2	0.603712	-0.0326642	0.00013526	-0.505186	ENSRNOG00000012881	fibrinogen-like 2(Fgl2)
Filip1l	0.476263	0.0154896	4.08527e-07	1.2585	ENSRNOG00000001645	filamin A interacting protein 1-like(Filip1l)
Fmnl3	0.0328341	-0.168024	0.898086	-0.107566	ENSRNOG00000056297	formin-like 3(Fmnl3)
Foxp3	na	na	2.96792e-14	1.58883	ENSRNOG00000011702	forkhead box P3(Foxp3)
Frmd4b	0.0368749	0.379381	8.56799e-07	1.8328	ENSRNOG00000007764	FERM domain containing 4B(Frmd4b)
Fsd1	na	na	6.44578e-06	3.85562	ENSRNOG00000050318	-
Furin	6.50073e-06	0.276569	0.485671	0.304631	ENSRNOG00000011352	furin (paired basic amino acid cleaving enzyme)(Furin)
Gadd45g	0.610418	0.01313	1.21865e-12	1.6858	ENSRNOG00000013090	growth arrest and DNA-damage-inducible, gamma(Gadd45g)
Gbp6	0.000225401	-0.356097	1.3666e-06	-0.64357	ENSRNOG00000002134	macrophage activation 2 like(Mpa2l)
Get1	0.836106	-0.0129371	0.034131	-0.275216	ENSRNOG00000001629	tryptophan rich basic protein(Wrb)
Gimap4	2.11819e-06	0.321976	2.89807e-07	0.441302	ENSRNOG00000008369	GTPase, IMAP family member 4(Gimap4)
Gimap5	1.95158e-06	0.327148	4.83659e-05	0.344547	ENSRNOG00000008416	GTPase, IMAP family member 5(Gimap5)
Gimap6	0.00015112	0.281886	1.86679e-05	0.276356	ENSRNOG00000033338	GTPase, IMAP family member 6(Gimap6)
Gimap7	6.50073e-06	0.292287	0.0830388	0.213129	ENSRNOG00000038740	GTPase, IMAP family member 7(Gimap7)
Gimap8	0.000665672	0.237799	1.02052e-05	0.327162	ENSRNOG00000020169	GTPase, IMAP family member 8(Gimap8)
Gimap9	1.21961e-06	0.304584	0.0390998	0.275716	ENSRNOG00000024569	GTPase, IMAP family member 9(Gimap9)
Gja1	na	1.02982	2.55062e-29	2.76609	ENSRNOG00000000805	gap junction protein, alpha 1(Gja1)
Glce	0.514322	-0.0574821	0.000166629	-0.328419	ENSRNOG00000025372	glucuronic acid epimerase(Glce)
Gm2a	0.614891	-0.0467081	0.000788471	-0.303854	ENSRNOG00000052219	GM2 ganglioside activator(Gm2a)
Gnpda2	0.919312	-0.0123271	0.0124066	0.247272	ENSRNOG00000002177	glucosamine-6-phosphate deaminase 2(Gnpda2)
Gpd2	0.0141632	-0.500306	7.9218e-05	-0.894499	ENSRNOG00000033824	glycerol-3-phosphate dehydrogenase 2(Gpd2)
Gpr15	na	0.00385941	1.47698e-09	4.67564	ENSRNOG00000039680	G protein-coupled receptor 15(Gpr15)
Gpr160	0.900457	-0.00713776	0.000256606	-0.591596	ENSRNOG00000009487	G protein-coupled receptor 160(Gpr160)
Gpr171	0.54112	0.05212	0.0183172	0.227558	ENSRNOG00000025297	G protein-coupled receptor 171(Gpr171)
Gramd1a	0.0112397	0.189477	0.994024	-0.0115651	ENSRNOG00000021106	GRAM domain containing 1A(Gramd1a)
Gtf2i	0.0119374	0.131623	5.12905e-07	0.516792	ENSRNOG00000001479	general transcription factor II I(Gtf2i)
Gucy1b1	na	0.00324335	0.038308	0.872134	ENSRNOG00000012060	guanylate cyclase 1 soluble subunit beta 3(Gucy1b3)
Gvin1	0.0488232	-0.238878	0.914799	-0.0673611	ENSRNOG00000045560	similar to very large inducible GTPase 1 isoform A(LOC499229)
Haspin	0.234699	0.126123	0.000189711	0.282592	ENSRNOG00000048660	germ cell associated 2 (haspin)(Gsg2)
Hemgn	na	0.00124867	0.0494507	1.50438	ENSRNOG00000009436	hemogen(Hemgn)
Herc1	0.297443	-0.0892027	0.0214986	-0.220297	ENSRNOG00000051671	HECT and RLD domain containing E3 ubiquitin protein ligase family member 1(Herc1)
Herc6	4.86042e-06	-0.608203	2.78249e-07	-0.993387	ENSRNOG00000023969	HECT and RLD domain containing E3 ubiquitin protein ligase family member 6(Herc6)
Hes1	na	-0.000857694	0.0126666	2.44127	ENSRNOG00000001720	hes family bHLH transcription factor 1(Hes1)
Hipk1	0.228968	0.095401	0.044961	0.258471	ENSRNOG00000019333	homeodomain interacting protein kinase 1(Hipk1)
Hist2h2aa2	na	0.00882959	0.00978344	-0.437951	ENSRNOG00000052555	histone cluster 2, H2aa3(Hist2h2aa3)
Hist2h2aa3	0.672826	-0.0200638	0.00978344	-0.437951	ENSRNOG00000047898	similar to H2A histone family, member O(LOC690131)
Hk2	0.353029	0.0755688	0.00220925	0.37883	ENSRNOG00000006116	hexokinase 2(Hk2)
Hmgb2	0.424316	-0.0721668	0.00134135	0.205855	ENSRNOG00000013167	high mobility group box 2(Hmgb2)
Hmgb2l1	na	0.000625191	0.0390734	0.235389	ENSRNOG00000033321	high mobility group box 2-like 1(Hmgb2l1)
Hopx	0.00305432	0.728454	7.64495e-51	1.57996	ENSRNOG00000024689	HOP homeobox(Hopx)
Hs3st1	0.590299	0.0361893	0.0219885	0.315657	ENSRNOG00000010598	heparan sulfate-glucosamine 3-sulfotransferase 1(Hs3st1)
Hsd17b4	0.0613409	0.245443	0.0484623	0.205698	ENSRNOG00000015840	hydroxysteroid (17-beta) dehydrogenase 4(Hsd17b4)
Hspa5	0.0188898	-0.182311	0.998142	0.00117326	ENSRNOG00000018294	heat shock protein family A member 5(Hspa5)
Hvcn1	0.806941	0.0131176	0.0468487	-0.705929	ENSRNOG00000001270	hydrogen voltage-gated channel 1(Hvcn1)
Ica1	na	-0.0027108	0.0345954	1.30743	ENSRNOG00000008628	islet cell autoantigen 1(Ica1)
Icam1	0.82725	0.0139392	0.000212724	1.00958	ENSRNOG00000020679	intercellular adhesion molecule 1(Icam1)
Icos	0.132851	0.155725	0.000216626	0.417287	ENSRNOG00000046196	inducible T-cell co-stimulator(Icos)
Icoslg	0.250529	0.0346923	0.0102571	0.923024	ENSRNOG00000023109	inducible T-cell co-stimulator ligand(Icoslg)
Id2	0.0063662	0.344782	0.193183	0.461858	ENSRNOG00000007237	inhibitor of DNA binding 2, HLH protein(Id2)
Id3	0.996309	0.000759585	5.61219e-11	-0.407832	ENSRNOG00000026124	inhibitor of DNA binding 3, HLH protein(Id3)
Idi1	0.349603	-0.0870041	0.00975786	-0.315317	ENSRNOG00000016690	isopentenyl-diphosphate delta isomerase 1(Idi1)
Ier5	2.76912e-06	-0.353135	0.979101	0.0321327	ENSRNOG00000059406	-
Ifi27	0.0173702	-0.191213	0.655471	-0.09643	ENSRNOG00000009263	interferon, alpha-inducible protein 27(Ifi27)
Ifi44	0.0902787	-0.185675	0.00400667	-0.284427	ENSRNOG00000022218	interferon-induced protein 44(Ifi44)
Ifit2	0.039495	-0.391381	9.24561e-05	-0.610275	ENSRNOG00000036604	interferon-induced protein with tetratricopeptide repeats 2(Ifit2)
Ifitm1	0.167655	0.189421	0.00213149	0.390339	ENSRNOG00000004273	interferon induced transmembrane protein 1(Ifitm1)
Igf1r	0.131584	0.158948	0.000166629	0.468216	ENSRNOG00000014187	insulin-like growth factor 1 receptor(Igf1r)
Igfbp4	0.000710085	0.905675	2.75401e-09	1.95364	ENSRNOG00000010635	insulin-like growth factor binding protein 4(Igfbp4)
Ighm	0.00826876	0.403572	6.36347e-05	-0.403379	ENSRNOG00000034190	-
Igtp	0.719491	-0.0334323	9.2539e-05	-0.460143	ENSRNOG00000027008	interferon gamma induced GTPase(Igtp)
Ikzf4	0.134412	0.567626	5.3523e-07	2.2886	ENSRNOG00000005535	IKAROS family zinc finger 4(Ikzf4)
Il18r1	0.427479	0.0421485	0.00289174	0.448505	ENSRNOG00000015027	interleukin 18 receptor 1(Il18r1)
Il1r1	0.0426289	0.771452	1.31754e-70	2.73168	ENSRNOG00000014504	interleukin 1 receptor type 1(Il1r1)
Il1r2	na	na	2.58593e-26	6.08	ENSRNOG00000014378	interleukin 1 receptor type 2(Il1r2)
Il1rn	na	0.0094665	0.00202523	2.4503	ENSRNOG00000005871	interleukin 1 receptor antagonist(Il1rn)
Il21r	0.100617	0.113932	0.00285298	0.284745	ENSRNOG00000015773	interleukin 21 receptor(Il21r)
Il2rb	0.062452	0.322341	3.12727e-07	0.997419	ENSRNOG00000048636	interleukin 2 receptor subunit beta(Il2rb)
Il6st	0.000199469	0.242374	3.10076e-07	0.499542	ENSRNOG00000013963	interleukin 6 signal transducer(Il6st)
Il7r	na	na	0.016082	0.365559	ENSRNOG00000058446	interleukin 7 receptor(Il7r)
Inf2	0.000253678	-0.434247	0.650677	-0.403353	ENSRNOG00000028650	-
Inpp4b	0.0287411	-0.150469	0.385707	-0.172037	ENSRNOG00000018382	inositol polyphosphate-4-phosphatase type II B(Inpp4b)
Irak3	0.902642	-0.0095458	0.00916649	-0.500418	ENSRNOG00000004226	interleukin-1 receptor-associated kinase 3(Irak3)
Irf7	0.975708	-0.0198698	3.85415e-05	-0.39626	ENSRNOG00000017414	interferon regulatory factor 7(Irf7)
Isg15	0.484211	-0.0209434	3.89695e-10	-1.00632	ENSRNOG00000021802	ISG15 ubiquitin-like modifier(Isg15)
Isyna1	0.987597	0.00268709	0.00129513	-0.387286	ENSRNOG00000019741	inositol-3-phosphate synthase 1(Isyna1)
Itgb5	0.146759	0.254535	9.67245e-09	0.676247	ENSRNOG00000001795	-
Itk	0.00481882	-0.170247	0.112303	-0.190137	ENSRNOG00000006860	IL2-inducible T-cell kinase(Itk)
Jak3	0.000121799	0.234237	0.170367	0.364123	ENSRNOG00000018669	Janus kinase 3(Jak3)
Jmy	0.00388071	-0.281634	0.475314	0.499773	ENSRNOG00000050343	-
Kank1	na	0.00992338	5.80673e-11	2.66501	ENSRNOG00000016023	KN motif and ankyrin repeat domains 1(Kank1)
Kbtbd2	0.0296112	-0.195702	0.810333	-0.076583	ENSRNOG00000013809	kelch repeat and BTB domain containing 2(Kbtbd2)
Kcnab3	0.116801	0.3613	1.16602e-05	1.53271	ENSRNOG00000008480	potassium voltage-gated channel subfamily A regulatory beta subunit 3(Kcnab3)
Kcnip2	na	na	2.2796e-10	1.74751	ENSRNOG00000018018	Kv channel-interacting protein 2-like(LOC100911951)
Kdm5d	na	na	2.87257e-09	10.6887	ENSRNOG00000060496	lysine demethylase 5D(Kdm5d)
Klc3	0.288817	0.0431694	7.96691e-05	0.833008	ENSRNOG00000018101	kinesin light chain 3(Klc3)
Klf12	0.00256868	-0.326789	0.0005272	-0.854409	ENSRNOG00000009145	Kruppel-like factor 12(Klf12)
Klrb1c	0.253951	0.0227607	0.0011696	0.876357	ENSRNOG00000007811	killer cell lectin-like receptor subfamily B member 1C(Klrb1c)
Klrd1	0.0233649	-0.548975	9.44971e-19	-0.876365	ENSRNOG00000060246	killer cell lectin like receptor D1(Klrd1)
Klrk1	7.1994e-07	-0.500368	1.56498e-17	-0.796924	ENSRNOG00000061739	killer cell lectin like receptor K1(Klrk1)
Knl1	0.635415	-0.0122408	0.0143386	1.14781	ENSRNOG00000060100	kinetochore scaffold 1(Knl1)
Krt18	na	0.00450091	0.0147868	1.21911	ENSRNOG00000047393	keratin 18(Krt18)
Ksr1	0.956155	0.00429275	0.00666237	0.871295	ENSRNOG00000012818	kinase suppressor of ras 1(Ksr1)
Lag3	7.89103e-08	0.835393	0.000473211	0.739738	ENSRNOG00000021334	lymphocyte activating 3(Lag3)
Larp1b	0.318442	-0.0976328	0.0483069	-0.351495	ENSRNOG00000038366	La ribonucleoprotein domain family, member 1B(Larp1b)
Lcmt1	0.924996	-0.0130774	4.29503e-06	0.302624	ENSRNOG00000014565	leucine carboxyl methyltransferase 1(Lcmt1)
Ldlrad4	0.633343	-0.0443494	9.12629e-06	0.805696	ENSRNOG00000016879	low density lipoprotein receptor class A domain containing 4(Ldlrad4)
Lgals1	0.188445	-0.148406	8.92627e-12	-0.788704	ENSRNOG00000009884	galectin 1(Lgals1)
Lgals9	0.49152	-0.0625662	0.000239237	-0.440673	ENSRNOG00000012681	galectin 9(Lgals9)
Lgmn	0.43776	0.0650382	0.013131	0.266683	ENSRNOG00000007089	legumain(Lgmn)
Lima1	0.825263	0.0104291	0.00568403	0.909871	ENSRNOG00000059801	LIM domain and actin binding 1(Lima1)
LOC100359539	na	-0.00165033	0.0163066	0.859294	ENSRNOG00000008450	ribonucleotide reductase M2 polypeptide(LOC100359539)
LOC100359951	na	na	0.00961805	0.234728	ENSRNOG00000029627	ribosomal protein S20-like(LOC100362149)
LOC100364500	0.000171028	-0.457108	0.0267569	-0.477998	ENSRNOG00000048951	RT1 class I, locus CE11-like(LOC100364500)
LOC100909712	0.0349733	-0.20119	0.933334	0.0420834	ENSRNOG00000011586	cyclin L1(Ccnl1)
LOC100910207	na	na	0.0407841	-0.285221	ENSRNOG00000000070	protein Dr1-like(LOC100910207)
LOC102549173	0.808443	-0.0118162	0.0441159	-0.902905	ENSRNOG00000045646	histone H4-like(LOC102548682)
LOC102555457	0.677082	0.0401598	0.0221116	0.328433	ENSRNOG00000018747	engulfment and cell motility protein 2-like(LOC102555457)
LOC103690108	0.000172248	-0.243531	6.28236e-06	-0.398754	ENSRNOG00000047706	-
LOC108348047	na	na	0.00654363	1.5063	ENSRNOG00000049422	low affinity immunoglobulin gamma Fc region receptor III(LOC103693683)
LOC108348048	na	na	0.0270987	0.507662	ENSRNOG00000000195	von Willebrand factor A domain containing 5A(Vwa5a)
LOC108351137	0.0388989	0.176737	0.323703	0.180354	ENSRNOG00000018630	glyceraldehyde-3-phosphate dehydrogenase(Gapdh)
LOC499235	0.678848	0.0239606	0.000733508	0.413127	ENSRNOG00000031368	LRRGT00141(LOC499235)
LOC688286	8.24009e-07	0.85159	2.31917e-06	1.25862	ENSRNOG00000045615	similar to threonine aldolase 1(LOC688286)
LOC688553	0.12011	0.426778	8.22063e-05	0.910056	ENSRNOG00000037632	hypothetical protein LOC688553(LOC688553)
LOC690000	0.914261	-0.0164233	0.00226565	-0.331965	ENSRNOG00000014966	similar to CG3740-PA(LOC690000)
LOC691254	na	na	0.0208808	1.30208	ENSRNOG00000059160	zinc finger protein 761-like(LOC100910223)
Lrrc32	na	0.00434549	0.0134675	2.64857	ENSRNOG00000015310	leucine rich repeat containing 32(Lrrc32)
Lrrc8d	0.816809	-0.0259921	0.0179972	0.335151	ENSRNOG00000002121	leucine rich repeat containing 8 family, member D(Lrrc8d)
Lxn	0.190705	0.0332782	2.86504e-10	0.792908	ENSRNOG00000013572	latexin(Lxn)
Lysmd2	0.837273	-0.0121078	5.7895e-05	0.80866	ENSRNOG00000010642	LysM domain containing 2(Lysmd2)
Maff	0.943732	-0.00593548	0.0369172	0.716157	ENSRNOG00000012886	MAF bZIP transcription factor F(Maff)
Malt1	1.0905e-13	-0.399978	0.00961805	-0.475301	ENSRNOG00000017181	MALT1 paracaspase(Malt1)
Map3k5	5.63959e-06	0.338568	0.000318421	0.602594	ENSRNOG00000031700	mitogen-activated protein kinase kinase kinase 5(Map3k5)
Mapkapk2	0.472731	0.0660855	0.0251716	0.36654	ENSRNOG00000004726	mitogen-activated protein kinase-activated protein kinase 2(Mapkapk2)
Marchf3	0.159127	-0.087706	0.0426195	-1.36385	ENSRNOG00000023013	membrane associated ring-CH-type finger 3(March3)
Mcam	4.56723e-16	1.40483	2.45588e-07	1.48119	ENSRNOG00000007726	melanoma cell adhesion molecule(Mcam)
Mcm5	0.0203318	-0.297965	0.627521	0.162143	ENSRNOG00000014336	minichromosome maintenance complex component 5(Mcm5)
Mctp2	0.484836	-0.0177521	5.10439e-08	-1.74563	ENSRNOG00000009932	multiple C2 and transmembrane domain containing 2(Mctp2)
Me2	0.363826	-0.0859759	0.00115019	-0.406285	ENSRNOG00000015582	malic enzyme 2(Me2)
Megf10	na	0.00777367	8.28205e-10	2.12881	ENSRNOG00000013674	multiple EGF-like domains 10(Megf10)
Mex3b	0.0141632	-0.194909	0.92498	-0.073194	ENSRNOG00000025142	mex-3 RNA binding family member B(Mex3b)
Mgat4a	0.0338193	-0.227579	0.189607	-0.273788	ENSRNOG00000018276	mannosyl (alpha-1,3-)-glycoprotein beta-1,4-N-acetylglucosaminyltransferase, isozyme A(Mgat4a)
Mgst2	na	-0.0102861	6.64687e-10	-0.987504	ENSRNOG00000061857	microsomal glutathione S-transferase 2(Mgst2)
Mical1	8.44111e-19	0.46723	5.72086e-06	0.694265	ENSRNOG00000000307	microtubule associated monooxygenase, calponin and LIM domain containing 1(Mical1)
Mid2	na	na	0.0141793	1.46414	ENSRNOG00000060542	midline 2(Mid2)
Mmp9	0.0042004	-0.586445	3.38954e-10	-1.31112	ENSRNOG00000017539	matrix metallopeptidase 9(Mmp9)
Mns1	0.714169	-0.0124865	0.0368521	1.35446	ENSRNOG00000057867	meiosis-specific nuclear structural 1(Mns1)
Mpst	0.639417	0.0317577	0.048481	0.279504	ENSRNOG00000000185	mercaptopyruvate sulfurtransferase(Mpst)
Msmo1	0.915078	-0.0125817	0.00588867	-0.343007	ENSRNOG00000032297	methylsterol monooxygenase 1(Msmo1)
Mt1	0.633343	0.0163476	1.5174e-06	1.28914	ENSRNOG00000038047	metallothionein 1(Mt1)
Mt-co3	na	na	0.0407212	0.166105	ENSRNOG00000030700	cytochrome c oxidase subunit 3(COX3)
Mthfd2	0.0722471	-0.143261	0.0046055	0.243863	ENSRNOG00000010833	methylenetetrahydrofolate dehydrogenase (NADP+ dependent) 2, methenyltetrahydrofolate cyclohydrolase(Mthfd2)
Mtmr7	0.942486	0.00550996	0.0193663	0.51377	ENSRNOG00000011420	myotubularin related protein 7(Mtmr7)
Mtss1	0.124957	0.115708	0.00379607	0.456582	ENSRNOG00000009001	MTSS1, I-BAR domain containing(Mtss1)
Mtus1	0.039495	0.439421	1.06915e-20	1.49063	ENSRNOG00000010748	microtubule associated tumor suppressor 1(Mtus1)
Muc1	3.06331e-05	1.04523	1.90274e-16	1.54472	ENSRNOG00000020539	mucin 1, cell surface associated(Muc1)
Mx2	0.0480831	-0.34865	1.46245e-07	-0.798583	ENSRNOG00000001963	MX dynamin like GTPase 2(Mx2)
Mycbp2	0.638805	-0.0441633	0.022885	-0.287785	ENSRNOG00000010479	MYC binding protein 2, E3 ubiquitin protein ligase(Mycbp2)
nabp1	0.021251	-0.201392	3.33787e-13	-0.407096	ENSRNOG00000015416	nucleic acid binding protein 1(Nabp1)
naf1	0.021251	-0.277692	0.777412	0.375636	ENSRNOG00000026403	nuclear assembly factor 1 ribonucleoprotein(Naf1)
nampt	0.0480831	-0.259577	0.796643	-0.109665	ENSRNOG00000009754	nicotinamide phosphoribosyltransferase(Nampt)
nat9	0.931044	-0.0117953	0.00716137	-0.243349	ENSRNOG00000003264	N-acetyltransferase 9(Nat9)
nav1	0.139765	-0.210051	0.0368037	-1.08463	ENSRNOG00000008425	neuron navigator 1(Nav1)
nav2	0.433431	0.0608137	0.00739443	1.53226	ENSRNOG00000014530	neuron navigator 2(Nav2)
Ncoa7	0.318989	0.0980005	5.96897e-06	0.496095	ENSRNOG00000014004	nuclear receptor coactivator 7(Ncoa7)
Nebl	0.000540081	-0.294254	4.50243e-08	-0.661855	ENSRNOG00000049452	nebulette(Nebl)
Nedd4	0.423777	-0.0730931	2.8331e-07	-0.417959	ENSRNOG00000058898	neural precursor cell expressed, developmentally down-regulated 4, E3 ubiquitin protein ligase(Nedd4)
Nek6	0.838063	0.0105963	0.0300111	0.609346	ENSRNOG00000010897	NIMA-related kinase 6(Nek6)
Nfkb2	0.546238	-0.0481173	0.0348953	0.726969	ENSRNOG00000019311	nuclear factor kappa B subunit 2(Nfkb2)
Nfkbia	0.546948	-0.0331297	0.0051884	0.355023	ENSRNOG00000007390	NFKB inhibitor alpha(Nfkbia)
Nfkbiz	0.913837	0.0138826	4.49958e-06	0.558302	ENSRNOG00000031163	NFKB inhibitor zeta(Nfkbiz)
Nol12	0.913837	-0.0115171	0.00163964	-0.311814	ENSRNOG00000010209	nucleolar protein 12(Nol12)
Nosip	0.84119	0.0219731	0.0183172	-0.201095	ENSRNOG00000020543	nitric oxide synthase interacting protein(Nosip)
Nqo2	na	0.00203218	0.0315239	1.30841	ENSRNOG00000017820	NAD(P)H quinone dehydrogenase 2(Nqo2)
Nr1d2	3.81376e-05	-0.359042	0.920317	-0.0790789	ENSRNOG00000046912	nuclear receptor subfamily 1, group D, member 2(Nr1d2)
Nr3c1	0.00508496	-0.226536	0.250061	-0.245793	ENSRNOG00000014096	-
Nrp1	0.998978	2.68718e-05	3.00142e-05	1.55044	ENSRNOG00000010744	neuropilin 1(Nrp1)
Nrros	0.432451	0.0688542	0.00353122	-0.279604	ENSRNOG00000001752	negative regulator of reactive oxygen species(Nrros)
Nsg1	0.668179	0.0133052	9.44971e-19	1.66915	ENSRNOG00000005700	neuron specific gene family member 1(Nsg1)
Nt5dc2	2.16613e-05	0.578618	0.10471	0.723772	ENSRNOG00000018358	5'-nucleotidase domain containing 2(Nt5dc2)
Nt5e	0.819187	0.0183356	0.0226622	0.293166	ENSRNOG00000011071	5' nucleotidase, ecto(Nt5e)
Nup153	0.997341	-0.000561398	0.000788471	0.399725	ENSRNOG00000001456	nucleoporin 153(Nup153)
Nup155	0.00199912	-0.263893	0.942895	0.0437025	ENSRNOG00000013411	nucleoporin 155(Nup155)
Nxpe3	0.990682	0.00109433	0.00220871	0.362429	ENSRNOG00000001608	neurexophilin and PC-esterase domain family, member 3(Nxpe3)
Oaf	0.672826	0.0273732	0.0145511	1.23122	ENSRNOG00000009243	out at first homolog(Oaf)
Oas1a	0.0084494	-0.0525474	3.09282e-10	-0.947782	ENSRNOG00000001369	2'-5' oligoadenylate synthetase 1A(Oas1a)
Oas1f	0.234197	-0.0597599	0.00127867	-0.583336	ENSRNOG00000033220	2-5 oligoadenylate synthetase 1B(Oas1b)
Oasl	na	-0.00967488	8.19653e-05	-1.60336	ENSRNOG00000001187	2'-5'-oligoadenylate synthetase-like(Oasl)
Oasl2	2.02613e-15	-0.790928	5.99263e-14	-0.902823	ENSRNOG00000028814	2'-5' oligoadenylate synthetase-like 2(Oasl2)
Olah	0.000392803	-0.832654	1.06915e-20	-1.4401	ENSRNOG00000016403	oleoyl-ACP hydrolase(Olah)
Olfm1	0.116801	0.394523	0.000873822	1.15172	ENSRNOG00000009862	olfactomedin 1(Olfm1)
Optn	5.9914e-08	-0.512043	0.00427406	-0.243299	ENSRNOG00000017941	optineurin(Optn)
Oser1	0.00336749	-0.281442	0.972711	0.0233153	ENSRNOG00000008297	oxidative stress responsive serine-rich 1(Oser1)
Otulin	0.0312154	-0.183973	0.773785	-0.198279	ENSRNOG00000012017	OTU deubiquitinase with linear linkage specificity(Otulin)
Paxbp1	0.0154731	-0.198989	0.666674	-0.192549	ENSRNOG00000002036	PAX3 and PAX7 binding protein 1(Paxbp1)
Pbdc1	na	na	0.00223495	-0.276404	ENSRNOG00000002662	polysaccharide biosynthesis domain containing 1(Pbdc1)
Pcna	0.00644763	-0.208145	0.985069	-0.0108873	ENSRNOG00000021264	proliferating cell nuclear antigen(Pcna)
Pde4d	0.239156	-0.0909718	2.03437e-07	0.555197	ENSRNOG00000042536	phosphodiesterase 4D(Pde4d)
Pde4dip	0.0902787	0.148783	0.000426885	0.406741	ENSRNOG00000018220	phosphodiesterase 4D interacting protein(Pde4dip)
Pde9a	0.357813	0.022647	1.52433e-23	1.78233	ENSRNOG00000001174	phosphodiesterase 9A(Pde9a)
Pdp2	0.951754	0.0080846	0.0478064	-0.221142	ENSRNOG00000012343	pyruvate dehyrogenase phosphatase catalytic subunit 2(Pdp2)
Pfkp	0.777933	-0.0297638	0.0438074	0.236111	ENSRNOG00000017163	phosphofructokinase, platelet(Pfkp)
Pglyrp2	0.200284	0.16218	0.00514356	0.340937	ENSRNOG00000042318	peptidoglycan recognition protein 2(Pglyrp2)
Pgm2l1	0.968623	-0.00524494	0.013265	0.220802	ENSRNOG00000017079	phosphoglucomutase 2-like 1(Pgm2l1)
Phlda1	0.000892041	-0.539117	0.0114727	-0.444934	ENSRNOG00000004019	pleckstrin homology-like domain, family A, member 1(Phlda1)
Pik3c2b	0.965027	0.00633872	0.00274591	-0.304614	ENSRNOG00000029938	phosphatidylinositol-4-phosphate 3-kinase, catalytic subunit type 2 beta(Pik3c2b)
Pik3cd	0.00554195	0.182564	0.573802	0.147834	ENSRNOG00000016846	phosphatidylinositol-4,5-bisphosphate 3-kinase, catalytic subunit delta(Pik3cd)
Pik3ip1	0.493577	-0.0573732	0.000788471	0.504911	ENSRNOG00000018859	phosphoinositide-3-kinase interacting protein 1(Pik3ip1)
Pik3r1	0.0240489	-0.177651	0.385123	-0.45198	ENSRNOG00000018903	phosphoinositide-3-kinase regulatory subunit 1(Pik3r1)
Pik3r5	0.00926936	0.218203	0.892844	0.101597	ENSRNOG00000023428	phosphoinositide-3-kinase, regulatory subunit 5(Pik3r5)
Pim2	na	na	1.90274e-16	0.684403	ENSRNOG00000008177	Pim-2 proto-oncogene, serine/threonine kinase(Pim2)
Pkib	na	-0.00156201	0.00540118	0.844611	ENSRNOG00000000811	protein kinase (cAMP-dependent, catalytic) inhibitor beta(Pkib)
Pla2g2d	0.459651	0.0202937	0.0367709	0.83344	ENSRNOG00000016826	phospholipase A2, group IID(Pla2g2d)
Plac8	0.00468773	0.235781	0.188305	0.171908	ENSRNOG00000002217	placenta-specific 8(Plac8)
Plcg2	0.980026	0.00225562	0.044367	-0.812278	ENSRNOG00000051986	phospholipase C, gamma 2(Plcg2)
Plekha1	0.0480831	-0.153678	0.000407813	-0.308173	ENSRNOG00000020497	pleckstrin homology domain containing A1(Plekha1)
Plekha2	0.431193	-0.0655698	0.0484623	-0.28184	ENSRNOG00000038365	pleckstrin homology domain containing A2(Plekha2)
Plekha5	0.686203	0.0232862	0.00578777	0.99652	ENSRNOG00000008747	pleckstrin homology domain containing A5(Plekha5)
Plekhg6	1.63794e-05	0.854588	3.33886e-12	1.20862	ENSRNOG00000019528	pleckstrin homology and RhoGEF domain containing G6(Plekhg6)
Plxdc2	0.783472	-0.0127149	0.0306707	-0.732167	ENSRNOG00000000142	plexin domain containing 2(Plxdc2)
Pmaip1	0.182175	-0.177859	0.000645678	-0.503878	ENSRNOG00000018770	phorbol-12-myristate-13-acetate-induced protein 1(Pmaip1)
Pnma2	0.00454351	0.756773	6.44578e-06	0.738958	ENSRNOG00000009815	paraneoplastic Ma antigen 2(Pnma2)
Pnrc1	0.0493602	-0.129698	0.994085	0.0195912	ENSRNOG00000007793	proline-rich nuclear receptor coactivator 1(Pnrc1)
Podnl1	0.930701	0.00654397	0.000129325	0.671176	ENSRNOG00000006741	podocan-like 1(Podnl1)
Pon2	0.803749	0.0250026	0.00518426	0.253702	ENSRNOG00000009112	paraoxonase 2(Pon2)
Ppm1h	0.0296763	-0.259509	0.0681466	-0.45291	ENSRNOG00000004314	protein phosphatase, Mg2+/Mn2+ dependent, 1H(Ppm1h)
Ppp3ca	0.00492752	-0.297274	0.000163499	-0.499169	ENSRNOG00000009882	protein phosphatase 3 catalytic subunit alpha(Ppp3ca)
Pptc7	0.00871738	0.229205	6.87265e-10	0.674923	ENSRNOG00000021440	PTC7 protein phosphatase homolog(Pptc7)
Prag1	1.68429e-06	0.56327	4.62796e-24	1.57094	ENSRNOG00000011407	pragma of Rnd2(Pragmin)
Pramef8	na	-0.0115807	0.022885	-0.688734	ENSRNOG00000027278	PRAME family member 8(Pramef8)
Prdx2	0.423777	0.0742245	0.0345945	0.173445	ENSRNOG00000003520	peroxiredoxin 2(Prdx2)
Prkcz	0.125198	0.222839	3.12934e-05	0.703652	ENSRNOG00000015480	protein kinase C, zeta(Prkcz)
Prnp	0.651594	0.015626	5.64324e-36	2.05373	ENSRNOG00000021259	prion protein(Prnp)
Prtfdc1	na	-0.000338144	4.60506e-06	1.93698	ENSRNOG00000024874	phosphoribosyl transferase domain containing 1(Prtfdc1)
Psat1	0.979278	-0.00248813	0.0477848	0.339226	ENSRNOG00000013971	phosphoserine aminotransferase 1(Psat1)
Psmb8	0.484211	-0.0636583	0.0002217	-0.332849	ENSRNOG00000000456	proteasome subunit beta 8(Psmb8)
Psmb9	0.284665	-0.0982395	8.81784e-05	-0.415991	ENSRNOG00000000459	proteasome subunit beta 9(Psmb9)
Ptpn18	0.0155112	0.188777	0.975182	-0.0169407	ENSRNOG00000013415	protein tyrosine phosphatase, non-receptor type 18(Ptpn18)
Pxn	0.0448136	0.154871	0.470753	0.262146	ENSRNOG00000001149	paxillin(Pxn)
Rab11fip4	0.958174	0.00772849	0.0426195	0.521607	ENSRNOG00000014135	RAB11 family interacting protein 4(Rab11fip4)
Rab38	na	0.00202724	0.000788471	2.15605	ENSRNOG00000016769	RAB38, member RAS oncogene family(Rab38)
Rabgap1l	0.427479	-0.0732873	0.000686356	0.326666	ENSRNOG00000002736	RAB GTPase activating protein 1-like(Rabgap1l)
Rabggtb	0.0448804	-0.159254	0.957283	0.035789	ENSRNOG00000009992	Rab geranylgeranyltransferase, beta subunit(Rabggtb)
Ramp1	0.514381	-0.0594131	0.0020105	-0.32678	ENSRNOG00000019926	receptor activity modifying protein 1(Ramp1)
Ramp3	na	0.00933274	9.1066e-10	2.46177	ENSRNOG00000053766	receptor activity modifying protein 3(Ramp3)
Ranbp2	0.0246197	-0.160764	0.92175	-0.0625008	ENSRNOG00000000796	RAN binding protein 2(Ranbp2)
Rasal1	5.23042e-08	0.592231	2.58151e-06	0.984147	ENSRNOG00000001374	RAS protein activator like 1 (GAP1 like)(Rasal1)
Rbpj	0.959481	-0.00609487	0.00123643	0.405151	ENSRNOG00000046327	recombination signal binding protein for immunoglobulin kappa J region(Rbpj)
Rel	2.81681e-06	-0.495799	0.983701	0.0276932	ENSRNOG00000054437	REL proto-oncogene, NF-kB subunit(Rel)
Rfc1	0.0328341	-0.180208	0.332029	-0.186344	ENSRNOG00000002855	replication factor C subunit 1(Rfc1)
Rflna	0.995876	-0.000374203	0.000796773	-0.96306	ENSRNOG00000001011	refilin A(Rflna)
RGD1307182	0.0631566	0.311434	2.55062e-29	2.62962	ENSRNOG00000042230	similar to RIKEN cDNA B430306N03 gene(RGD1307182)
RGD1308117	0.668179	-0.0320247	0.0489454	-0.283079	ENSRNOG00000008351	similar to 9930012K11Rik protein(RGD1308117)
RGD1560455	na	na	1.77966e-06	-0.525731	ENSRNOG00000037838	similar to RIKEN cDNA A630033H20 gene(RGD1560455)
Rgs1	0.0195551	-0.425943	1.39608e-05	0.685689	ENSRNOG00000003895	regulator of G-protein signaling 1(Rgs1)
Rnf103	0.0106692	-0.188272	0.872465	0.14739	ENSRNOG00000007272	ring finger protein 103(Rnf103)
Rnf113a1	na	na	0.0209542	-10.1362	ENSRNOG00000059412	ring finger protein 113A1(Rnf113a1)
Rnf125	0.820835	0.0229633	0.0427426	0.24653	ENSRNOG00000057832	ring finger protein 125(Rnf125)
Rnf144a	0.722893	0.0318593	0.0186411	0.52397	ENSRNOG00000007370	ring finger protein 144A(Rnf144a)
Rnf145	0.890522	-0.0182017	0.0220415	0.24723	ENSRNOG00000004602	ring finger protein 145(Rnf145)
Rnf149	0.0730058	0.168855	0.000220121	0.689451	ENSRNOG00000013946	ring finger protein 149(Rnf149)
Rnf157	0.00125263	0.707035	0.000374674	1.7555	ENSRNOG00000049862	ring finger protein 157(Rnf157)
Rnf167	0.931152	0.014318	8.72645e-07	-0.277758	ENSRNOG00000003879	ring finger protein 167(Rnf167)
Rnf213	0.00312334	-0.21079	0.00765948	-0.384879	ENSRNOG00000029658	ring finger protein 213(Rnf213)
Rnpepl1	0.0460798	0.149917	0.968894	0.0325877	ENSRNOG00000045775	arginyl aminopeptidase like 1(Rnpepl1)
Rogdi	0.788418	0.026323	0.0493264	-0.229693	ENSRNOG00000003125	rogdi homolog(Rogdi)
Rora	na	0.00751726	4.52173e-05	2.01307	ENSRNOG00000027145	RAR-related orphan receptor A(Rora)
Rpl10a	0.0438	0.151853	0.714447	0.0797014	ENSRNOG00000000505	ribosomal protein L10A(Rpl10a)
Rpl31	0.402938	0.0726744	0.048481	0.179059	ENSRNOG00000013508	ribosomal protein L31(Rpl31)
Rps23	0.838063	-0.0224924	0.0222579	0.141134	ENSRNOG00000016580	ribosomal protein S23(Rps23)
Rps27a	0.465082	0.0667005	0.0251716	0.153232	ENSRNOG00000004426	ribosomal protein S27a(Rps27a)
Rras	0.000171028	0.444197	0.34153	0.282845	ENSRNOG00000037247	related RAS viral (r-ras) oncogene homolog(Rras)
RT1-A1	9.56038e-09	-0.343101	2.53298e-06	-0.441262	ENSRNOG00000038999	RT1 class Ia, locus A1(RT1-A1)
RT1-A2	0.000938213	-0.254355	3.75625e-06	-0.470135	ENSRNOG00000030712	RT1 class Ia, locus A2(RT1-A2)
RT1-Bb	0.895637	0.0133056	0.000618017	-0.557062	ENSRNOG00000032708	RT1 class II, locus Bb(RT1-Bb)
RT1-CE10	0.000171028	-0.344433	2.7538e-08	-0.477662	ENSRNOG00000050210	RT1 class I, locus CE10(RT1-CE10)
RT1-CE4	3.4273e-08	-0.422265	4.00821e-06	-0.481365	ENSRNOG00000039744	RT1 class I, locus CE4(RT1-CE4)
RT1-CE5	6.50073e-06	-0.360869	0.000490642	-0.317675	ENSRNOG00000000723	RT1 class I, locus CE5(RT1-CE5)
RT1-CE7	1.00053e-14	-0.426845	8.44156e-06	-0.428966	ENSRNOG00000031090	RT1 class I, locus CE7(RT1-CE7)
RT1-Da	0.77808	0.0264398	1.69724e-06	-0.876519	ENSRNOG00000032844	RT1 class II, locus Da(RT1-Da)
RT1-Db1	0.998318	-0.000229096	0.0018049	-0.537015	ENSRNOG00000033215	RT1 class II, locus Db1(RT1-Db1)
RT1-N3	0.308209	-0.0943771	1.31136e-05	-0.473789	ENSRNOG00000000795	RT1 class Ib, locus N3(RT1-N3)
RT1-S3	0.000975976	-0.246294	0.000670462	-0.266898	ENSRNOG00000000777	RT1 class Ib, locus S3(RT1-S3)
RT1-T24-3	0.0830065	-0.224122	9.83393e-27	-0.80823	ENSRNOG00000045924	RT1 class I, locus T24, gene 3(RT1-T24-3)
RT1-T24-4	1.9909e-05	-0.388077	6.58441e-20	-0.74235	ENSRNOG00000042905	RT1 class I, locus T24, gene 4(RT1-T24-4)
Rtp4	0.162251	-0.0318043	1.46678e-17	-1.40741	ENSRNOG00000028895	receptor (chemosensory) transporter protein 4(Rtp4)
Runx2	0.598583	0.0162418	0.00891402	1.40852	ENSRNOG00000020193	runt-related transcription factor 2(Runx2)
Runx3	0.0182846	0.25432	0.632877	0.40211	ENSRNOG00000054217	runt-related transcription factor 3(Runx3)
S1pr3	na	0.00595066	0.0102772	1.26907	ENSRNOG00000014524	sphingosine-1-phosphate receptor 3(S1pr3)
Samd9	0.100465	-0.279094	1.40347e-07	-0.730711	ENSRNOG00000052444	similar to OEF2(RGD1563091)
Sbno2	3.851e-08	0.464401	6.71595e-08	0.980622	ENSRNOG00000013987	strawberry notch homolog 2(Sbno2)
Scd2	0.759326	0.0321154	0.00439846	0.386405	ENSRNOG00000046005	stearoyl-Coenzyme A desaturase 2(Scd2)
Scg5	na	0.00236075	0.0182589	0.898478	ENSRNOG00000007542	secretogranin V(Scg5)
Scn3b	na	0.0104862	0.0190194	1.18563	ENSRNOG00000057221	sodium voltage-gated channel beta subunit 3(Scn3b)
Sec31b	0.0402748	0.381972	2.32313e-25	2.70864	ENSRNOG00000025781	SEC31 homolog B, COPII coat complex component(Sec31b)
Sell	0.173142	0.138305	1.3666e-06	0.380635	ENSRNOG00000002776	selectin L(Sell)
Selp	0.583902	0.0249094	0.00518426	0.575379	ENSRNOG00000002794	selectin P(Selp)
Sema4f	0.729145	0.0172463	0.037244	1.0495	ENSRNOG00000006784	ssemaphorin 4F(Sema4f)
Septin11	0.221428	-0.129688	2.41908e-05	-0.831756	ENSRNOG00000002182	septin 11(Sept11)
Septin4	na	-0.00255279	0.000137272	2.20978	ENSRNOG00000007367	septin 4(Sept4)
Serpinb1a	0.00165639	-0.820135	1.09155e-05	-1.12343	ENSRNOG00000016581	serpin family B member 1A(Serpinb1a)
Serpinb6b	0.238295	0.113046	3.33088e-10	0.427859	ENSRNOG00000016420	serine (or cysteine) peptidase inhibitor, clade B, member 6b(Serpinb6b)
Serpinb9	0.133216	0.169448	0.00327636	0.253464	ENSRNOG00000033772	serpin family B member 9(Serpinb9)
Serpini1	0.243163	-0.0436818	0.0086186	-0.461192	ENSRNOG00000010248	serpin family I member 1(Serpini1)
Sesn1	0.718089	-0.0357715	0.0215906	-0.253497	ENSRNOG00000000302	sestrin 1(Sesn1)
Sesn3	0.0441294	0.147326	0.185713	0.266709	ENSRNOG00000008173	sestrin 3(Sesn3)
Sez6	0.370131	0.0819327	0.0208645	0.307103	ENSRNOG00000009350	seizure related 6 homolog(Sez6)
Sh3bgrl3	0.330387	0.0900216	0.000381058	-0.242276	ENSRNOG00000015967	SH3 domain binding glutamate-rich protein like 3(Sh3bgrl3)
Shisa5	0.993572	-0.000821702	0.0085277	0.164192	ENSRNOG00000020667	shisa family member 5(Shisa5)
Slc20a1	0.00214098	-0.238099	0.774401	-0.0943542	ENSRNOG00000018567	solute carrier family 20 member 1(Slc20a1)
Slc25a4	0.878235	0.0134355	9.9507e-12	0.854282	ENSRNOG00000010830	solute carrier family 25 member 4(Slc25a4)
Slc25a43	na	na	0.0395457	-0.406311	ENSRNOG00000012756	solute carrier family 25, member 43(Slc25a43)
Slc41a1	0.000261414	0.292733	0.0517582	0.528804	ENSRNOG00000042320	solute carrier family 41 member 1(Slc41a1)
Slc4a11	0.767267	-0.0313338	0.0214642	-0.374106	ENSRNOG00000021234	solute carrier family 4 member 11(Slc4a11)
Slc4a4	0.000227698	-0.307315	0.919999	-0.0801921	ENSRNOG00000003134	solute carrier family 4 member 4(Slc4a4)
Slc66a3	na	0.0197844	2.60315e-05	1.41158	ENSRNOG00000005126	PQ loop repeat containing 3(Pqlc3)
Slc7a5	0.00151039	-0.300414	0.763311	0.254841	ENSRNOG00000018824	solute carrier family 7 member 5(Slc7a5)
Slc9a9	0.991596	0.00150565	4.73732e-05	0.485327	ENSRNOG00000008554	solute carrier family 9 member A9(Slc9a9)
Slfn4	6.15053e-06	-0.485947	0.195439	-0.424931	ENSRNOG00000057092	schlafen 4(Slfn4)
Smarca5	0.00305432	-0.20285	0.640841	-0.189189	ENSRNOG00000018149	SWI/SNF related, matrix associated, actin dependent regulator of chromatin, subfamily a, member 5(Smarca5)
Smpd1	0.000121799	0.300153	0.0927709	0.406656	ENSRNOG00000017977	sphingomyelin phosphodiesterase 1(Smpd1)
Smpd2	3.83484e-09	0.398944	8.40679e-10	0.393927	ENSRNOG00000000306	sphingomyelin phosphodiesterase 2(Smpd2)
Smpdl3a	0.123763	0.285896	5.68069e-21	0.825812	ENSRNOG00000000815	sphingomyelin phosphodiesterase, acid-like 3A(Smpdl3a)
Smpdl3b	0.618341	0.0221277	6.57097e-06	0.682279	ENSRNOG00000042326	sphingomyelin phosphodiesterase, acid-like 3B(Smpdl3b)
Sntb1	1.32835e-05	-0.585989	0.00717584	-0.527434	ENSRNOG00000004821	syntrophin, beta 1(Sntb1)
Socs3	0.000275097	0.574867	1.04987e-17	1.29984	ENSRNOG00000002946	suppressor of cytokine signaling 3(Socs3)
Sparc	0.0331357	0.441189	8.04227e-05	0.591979	ENSRNOG00000012840	secreted protein acidic and cysteine rich(Sparc)
Spata13	0.603712	0.0486661	0.00520734	0.317614	ENSRNOG00000013707	spermatogenesis associated 13(Spata13)
Spata5	0.00841848	-0.254106	0.92498	-0.0482969	ENSRNOG00000017462	spermatogenesis associated 5(Spata5)
Spats2	0.358344	-0.0881568	0.000187903	-0.447283	ENSRNOG00000052307	spermatogenesis associated, serine-rich 2(Spats2)
Spef1	0.288252	0.0607252	3.89695e-10	0.921158	ENSRNOG00000021247	sperm flagellar 1(Spef1)
Sphk1	0.851352	-0.0208757	4.7227e-11	1.04527	ENSRNOG00000010626	sphingosine kinase 1(Sphk1)
Spsb1	0.039495	0.360329	6.4279e-13	1.14269	ENSRNOG00000017212	splA/ryanodine receptor domain and SOCS box containing 1(Spsb1)
Sqle	0.22809	-0.136074	0.000449411	-0.458889	ENSRNOG00000009550	squalene epoxidase(Sqle)
Srebf2	0.946707	0.0100284	0.00452687	-0.527355	ENSRNOG00000007400	sterol regulatory element binding transcription factor 2(Srebf2)
Srgn	0.0921092	-0.176279	1.81658e-10	-0.462417	ENSRNOG00000000394	serglycin(Srgn)
Srsf3	0.0233649	-0.156964	0.913354	-0.050162	ENSRNOG00000000520	serine and arginine rich splicing factor 3(Srsf3)
Ssbp4	0.0275607	0.22555	0.760011	0.428952	ENSRNOG00000019698	single stranded DNA binding protein 4(Ssbp4)
Ssh2	0.0234774	0.152577	0.000129495	0.479847	ENSRNOG00000014285	slingshot protein phosphatase 2(Ssh2)
St3gal6	0.6085	-0.021008	5.00758e-06	-0.883587	ENSRNOG00000001653	ST3 beta-galactoside alpha-2,3-sialyltransferase 6(St3gal6)
St6gal1	0.952589	0.0072646	0.0168941	0.30805	ENSRNOG00000001823	ST6 beta-galactoside alpha-2,6-sialyltransferase 1(St6gal1)
St6galnac3	na	0.0101793	0.00126459	1.99822	ENSRNOG00000056894	ST6 N-acetylgalactosaminide alpha-2,6-sialyltransferase 3(St6galnac3)
St8sia1	0.170354	0.101144	1.97973e-05	0.441723	ENSRNOG00000014018	ST8 alpha-N-acetyl-neuraminide alpha-2,8-sialyltransferase 1(St8sia1)
Stap2	na	0.000143003	0.0133023	2.33667	ENSRNOG00000047306	signal transducing adaptor family member 2(Stap2)
Stat3	0.00380237	0.222563	4.09335e-07	0.462299	ENSRNOG00000019742	signal transducer and activator of transcription 3(Stat3)
Stom	0.985943	0.00221942	5.72086e-06	0.380939	ENSRNOG00000019147	stomatin(Stom)
Stra6	0.900806	-0.00654464	0.00109846	0.944972	ENSRNOG00000008312	stimulated by retinoic acid 6(Stra6)
Stx11	0.230933	0.0270112	5.8853e-07	1.41187	ENSRNOG00000014902	syntaxin 11(Stx11)
Suco	0.000608176	-0.317017	0.57272	-0.210116	ENSRNOG00000026542	SUN domain containing ossification factor(Suco)
Swap70	0.978283	0.00240879	0.0143206	-0.567859	ENSRNOG00000009910	SWAP switching B-cell complex 70(Swap70)
Sypl1	0.990682	-0.0017378	0.0084893	0.305392	ENSRNOG00000009856	synaptophysin-like 1(Sypl1)
Tab2	0.00768577	0.189237	0.813557	0.0903191	ENSRNOG00000016054	TGF-beta activated kinase 1/MAP3K7 binding protein 2(Tab2)
Tac1	na	0.00681328	1.5009e-77	4.03325	ENSRNOG00000007374	tachykinin, precursor 1(Tac1)
Tagln2	0.708901	-0.0340448	0.0271563	-0.34109	ENSRNOG00000008301	transgelin 2(Tagln2)
Tap1	0.0124999	-0.21236	0.000262172	-0.421697	ENSRNOG00000000457	transporter 1, ATP binding cassette subfamily B member(Tap1)
Tatdn2	1.17846e-05	-0.270986	0.973949	-0.0223575	ENSRNOG00000042482	TatD DNase domain containing 2(Tatdn2)
Tbc1d2b	0.00312997	0.246019	0.000853481	0.453746	ENSRNOG00000014543	TBC1 domain family, member 2B(Tbc1d2b)
Tbc1d30	0.563405	0.0362223	0.0184806	-0.449426	ENSRNOG00000023951	TBC1 domain family, member 30(Tbc1d30)
Tbx21	0.0132948	-0.744402	0.690269	-0.810559	ENSRNOG00000009427	T-box 21(Tbx21)
Tcf3	0.0113047	0.213222	0.208733	0.497532	ENSRNOG00000051499	transcription factor 3(Tcf3)
Tecr	0.7916	-0.0290712	0.0408281	-0.173656	ENSRNOG00000021808	trans-2,3-enoyl-CoA reductase(Tecr)
Tent5c	0.998978	0.000150078	0.0494406	0.437003	ENSRNOG00000015222	family with sequence similarity 46, member C(Fam46c)
Tex9	0.638805	-0.028206	0.0275001	-0.433915	ENSRNOG00000059702	testis expressed 9(Tex9)
Tfrc	0.000172248	-0.35419	0.847169	-0.100231	ENSRNOG00000001766	transferrin receptor(Tfrc)
Tgif2	0.0146259	-0.351133	0.905957	0.101385	ENSRNOG00000042374	TGFB-induced factor homeobox 2(Tgif2)
Themis2	6.82702e-05	0.656545	1.00311e-14	1.14693	ENSRNOG00000012965	thymocyte selection associated family member 2(Themis2)
Thrb	0.617386	-0.0455492	5.0471e-05	-0.605804	ENSRNOG00000006649	thyroid hormone receptor beta(Thrb)
Tiam1	0.250116	0.124414	5.28537e-13	1.09798	ENSRNOG00000021569	T-cell lymphoma invasion and metastasis 1(Tiam1)
Tiparp	0.354664	-0.0872697	0.0183172	0.338454	ENSRNOG00000011238	TCDD-inducible poly(ADP-ribose) polymerase(Tiparp)
Tk1	0.493123	0.0158649	0.0361564	1.12084	ENSRNOG00000047314	thymidine kinase 1(Tk1)
Tle4	0.886766	-0.0204	0.0468808	-0.275145	ENSRNOG00000013239	transducin-like enhancer of split 4(Tle4)
Tmbim6	0.461376	-0.0603423	0.0154326	-0.230601	ENSRNOG00000055579	transmembrane BAX inhibitor motif containing 6(Tmbim6)
Tmem176a	na	0.00356604	0.00126671	1.15825	ENSRNOG00000023708	transmembrane protein 176A(Tmem176a)
Tmem176b	0.903965	0.0056786	0.000187158	1.21984	ENSRNOG00000008465	transmembrane protein 176B(Tmem176b)
Tmem30a	0.0148987	-0.227571	0.921129	-0.0616248	ENSRNOG00000010895	transmembrane protein 30A(Tmem30a)
Tmpo	0.90104	0.016874	1.69914e-06	-0.311429	ENSRNOG00000008797	thymopoietin(Tmpo)
Tnfrsf4	0.157686	0.0657326	6.08373e-21	1.63112	ENSRNOG00000020106	TNF receptor superfamily member 4(Tnfrsf4) - OX40
Tnfsf14	na	0.00106809	0.0266944	1.70923	ENSRNOG00000047730	tumor necrosis factor superfamily member 14(Tnfsf14)
Tnfsf8	0.753736	0.0296197	2.0001e-05	0.372827	ENSRNOG00000048321	tumor necrosis factor superfamily member 8(Tnfsf8)
Tnip3	na	-0.0015635	1.85441e-08	2.73592	ENSRNOG00000054524	TNFAIP3 interacting protein 3(Tnip3)
Tnn	0.000110238	-0.655675	0.957581	0.104805	ENSRNOG00000002548	tenascin N(Tnn)
Tpst2	0.021251	0.231608	0.148011	0.22839	ENSRNOG00000000664	tyrosylprotein sulfotransferase 2(Tpst2)
Trem2	0.230729	0.107271	1.80354e-07	0.666892	ENSRNOG00000013554	triggering receptor expressed on myeloid cells-like 2(Treml2)
Trib2	0.965646	0.00637648	0.000125465	0.377096	ENSRNOG00000004110	tribbles pseudokinase 2(Trib2)
Trim39	0.630245	-0.0463823	0.0371549	-0.251423	ENSRNOG00000000785	tripartite motif-containing 39(Trim39)
Trio	0.00554195	-0.232927	0.347278	-0.386075	ENSRNOG00000012148	trio Rho guanine nucleotide exchange factor(Trio)
Trmt6	0.0260048	-0.202565	0.663096	-0.137894	ENSRNOG00000021270	tRNA methyltransferase 6(Trmt6)
Trpc4ap	0.0368749	0.146894	0.305922	0.206004	ENSRNOG00000019152	transient receptor potential cation channel, subfamily C, member 4 associated protein(Trpc4ap)
Tspan31	0.928009	0.00482427	0.00584242	0.38189	ENSRNOG00000025592	tetraspanin 31(Tspan31)
Tspoap1	0.994269	-0.000569127	5.80637e-05	1.6325	ENSRNOG00000007957	TSPO associated protein 1(Tspoap1)
Ttc5	0.623458	-0.0476649	0.00762729	-0.230343	ENSRNOG00000008850	tetratricopeptide repeat domain 5(Ttc5)
Ttll5	0.0499858	-0.29587	0.993673	0.0144367	ENSRNOG00000009318	tubulin tyrosine ligase like 5(Ttll5)
Tube1	0.683541	-0.0354679	0.000141883	-0.473577	ENSRNOG00000000598	tubulin, epsilon 1(Tube1)
Tut4	0.0141632	-0.239227	0.979086	-0.0205492	ENSRNOG00000052062	zinc finger CCHC-type containing 11(Zcchc11)
Twsg1	0.896408	0.0123183	0.00310144	0.436698	ENSRNOG00000013340	twisted gastrulation BMP signaling modulator 1(Twsg1)
Uba52	0.0496159	0.171638	0.95289	0.0287628	ENSRNOG00000019974	ubiquitin A-52 residue ribosomal protein fusion product 1(Uba52)
Ubald2	6.55569e-06	0.512016	0.645868	0.425144	ENSRNOG00000010029	UBA-like domain containing 2(Ubald2)
Ubash3a	0.56243	0.0525038	0.037244	0.256875	ENSRNOG00000001167	ubiquitin associated and SH3 domain containing, A(Ubash3a)
Ubd	0.917724	-0.00438106	0.0477848	0.737278	ENSRNOG00000000768	ubiquitin D(Ubd)
Ublcp1	0.793704	-0.0234847	0.00216122	0.384955	ENSRNOG00000004477	ubiquitin-like domain containing CTD phosphatase 1(Ublcp1)
Unc13b	0.415287	0.0614806	7.53814e-07	0.977227	ENSRNOG00000008237	unc-13 homolog B(Unc13b)
Usp18	1.44382e-07	-1.16849	1.93279e-19	-1.23583	ENSRNOG00000037198	ubiquitin specific peptidase 18(Usp18)
Usp46	0.780525	-0.023699	0.00330351	-0.541626	ENSRNOG00000002106	ubiquitin specific peptidase 46(Usp46)
Vcam1	na	0.0084098	5.51655e-17	2.54146	ENSRNOG00000014333	vascular cell adhesion molecule 1(Vcam1)
Vmp1	0.0790162	0.202188	1.76497e-09	0.594823	ENSRNOG00000003967	vacuole membrane protein 1(Vmp1)
Vnn1	0.432619	0.027324	0.000774632	0.587178	ENSRNOG00000016219	vanin 1(Vnn1)
Vopp1	0.00909364	-0.23446	0.00604042	-0.363003	ENSRNOG00000006646	vesicular, overexpressed in cancer, prosurvival protein 1(Vopp1)
Vwa5a	0.857705	0.00668181	0.00059517	0.44576	ENSRNOG00000046414	von Willebrand factor A domain-containing protein 5A(LOC108348048)
Wdr26	0.00309917	-0.236307	0.995599	-0.00566919	ENSRNOG00000003723	WD repeat domain 26(Wdr26)
Wsb1	0.00826876	-0.243403	0.91546	-0.0430402	ENSRNOG00000012929	WD repeat and SOCS box-containing 1(Wsb1)
Xkr8	0.967797	0.00280641	0.032189	0.555357	ENSRNOG00000024312	XK related 8(Xkr8)
Xkrx	na	na	2.92534e-05	0.370617	ENSRNOG00000054136	XK related, X-linked(Xkrx)
Zadh2	0.996309	0.000630085	0.037244	-0.381461	ENSRNOG00000016239	zinc binding alcohol dehydrogenase, domain containing 2(Zadh2)
Zbed3	0.997341	-0.000304057	0.000384084	0.566426	ENSRNOG00000028941	zinc finger, BED-type containing 3(Zbed3)
Zbp1	0.0010981	-0.267492	3.27372e-05	-0.47968	ENSRNOG00000006314	Z-DNA binding protein 1(Zbp1)
Zbtb1	0.0361565	-0.206614	0.261485	-0.199502	ENSRNOG00000058593	zinc finger and BTB domain containing 1(Zbtb1)
Zbtb10	7.42304e-11	-1.27684	na	na	ENSRNOG00000061862	zinc finger and BTB domain containing 10(Zbtb10)
Zbtb32	0.00429188	-0.543231	8.81784e-05	-0.759141	ENSRNOG00000042465	zinc finger and BTB domain containing 32(Zbtb32)
Zc3h12a	0.00828997	-0.304468	0.0770296	0.412922	ENSRNOG00000009131	zinc finger CCCH type containing 12A(Zc3h12a)
Zc3h12d	0.00445806	0.294179	1.9196e-07	0.660472	ENSRNOG00000016041	zinc finger CCCH type containing 12D(Zc3h12d)
Zfat	0.997341	-0.000646257	0.0208737	0.490315	ENSRNOG00000025140	zinc finger and AT hook domain containing(Zfat)
Zfp106	0.891385	-0.0184428	0.044961	0.375311	ENSRNOG00000052583	-
Zfp161	0.0329084	-0.248218	0.274599	-0.21423	ENSRNOG00000016719	zinc finger protein 161(Zfp161)
Zfp318	0.191903	-0.159556	0.015211	-0.708592	ENSRNOG00000018741	zinc finger protein 318(Zfp318)
Zfp354a	0.6161	0.0143522	0.0117287	0.924943	ENSRNOG00000003634	zinc finger protein 354A(Zfp354a)
Zfp518a	0.664858	-0.0388618	0.0389365	-0.391042	ENSRNOG00000036592	zinc finger protein 518A(Zfp518a)
Zswim1	0.0480831	0.505904	0.96098	-0.0388529	ENSRNOG00000015735	zinc finger, SWIM-type containing 1(Zswim1)

## Sheet: TableS4_IPApremorbid
Ingenuity Canonical Pathways	-log(p-value)	p-value	-log(B-H p-value)	B-H p-value	Ratio	z-score	Molecules
Role of Hypercytokinemia/hyperchemokinemia in the Pathogenesis of Influenza	2.25	0.00562341	1.8	0.0158489	0.0615	-2	EIF2AK2,IFIT2,MX1,OAS1
Sirtuin Signaling Pathway	0.777	0.167109	0.64	0.229087	0.0189	-2	NAMPT,REL,SMARCA5,STAT3,ZBTB14
Systemic Lupus Erythematosus In T Cell Signaling Pathway	6.2	6.30957e-07	4.49	3.23594e-05	0.0613	-1.732	B2M,CD247,EZR,FASLG,H2-T24,HLA-A,HLA-E,PIK3CD,PIK3R1,PIK3R5,PPP3CA,RRAS,STAT3
Coronavirus Pathogenesis Pathway	2.4	0.00398107	1.92	0.0120226	0.0385	-1.633	DDIT3,E2F2,FASLG,FURIN,OAS1,REL,STAT3
Th1 Pathway	7.63	2.34423e-08	5.56	2.75423e-06	0.104	-1.414	CD247,HLA-A,JAK3,KLRD1,PIK3CD,PIK3R1,PIK3R5,RUNX3,SOCS3,STAT3,TBX21
Autophagy	2.74	0.0018197	2.18	0.00660693	0.0394	-1.414	DDIT3,IRS1,OPTN,PIK3CD,PIK3R1,PIK3R5,PPP3CA,SLC7A5
PTEN Signaling	2.96	0.00109648	2.33	0.00467735	0.0483	-1.342	CNKSR3,FASLG,PIK3CD,PIK3R1,PIK3R5,REL,RRAS
Necroptosis Signaling Pathway	1.69	0.0204174	1.39	0.040738	0.0352	-1.342	EIF2AK2,FASLG,PPP3CA,TAB2,ZBP1
Dendritic Cell Maturation	3.46	0.000346737	2.73	0.00186209	0.051	-1.134	B2M,CD247,HLA-A,HLA-E,PIK3CD,PIK3R1,PIK3R5,REL
T Cell Receptor Signaling	7.54	2.88403e-08	5.56	2.75423e-06	0.0725	-1.069	B2M,CD247,H2-T24,HLA-A,HLA-E,ITK,MALT1,PIK3CD,PIK3R1,PIK3R5,PPP3CA,REL,RRAS,TCF3
Phospholipase C Signaling	1.23	0.0588844	1.03	0.0933254	0.0238	-1	AHNAK,CD247,ITK,PPP3CA,REL,RRAS
iCOS-iCOSL Signaling in T Helper Cells	5.71	1.94984e-06	4.24	5.7544e-05	0.0874	-0.816	CD247,HLA-A,ITK,PIK3CD,PIK3R1,PIK3R5,PLEKHA1,PPP3CA,REL
CD28 Signaling in T Helper Cells	5.4	3.98107e-06	4.1	7.94328e-05	0.0804	-0.816	CD247,HLA-A,ITK,MALT1,PIK3CD,PIK3R1,PIK3R5,PPP3CA,REL
PI3K Signaling in B Lymphocytes	3.89	0.000128825	3.09	0.000812831	0.0588	-0.447	IRS1,MALT1,PIK3CD,PIK3R1,PLEKHA1,PPP3CA,REL,RRAS
Regulation of IL-2 Expression in Activated and Anergic T Lymphocytes	2.44	0.00363078	1.95	0.0112202	0.0538	-0.447	CD247,MALT1,PPP3CA,REL,RRAS
PPARα/RXRα Activation	1.79	0.0162181	1.45	0.0354813	0.0324	-0.447	BCL3,GPD2,IL1R1,IRS1,REL,RRAS
NAD Signaling Pathway	1.74	0.018197	1.42	0.0380189	0.0362	-0.447	NAMPT,PIK3CD,PIK3R1,PIK3R5,SLC7A5
Semaphorin Neuronal Repulsive Signaling Pathway	1.67	0.0213796	1.38	0.0416869	0.0347	-0.447	MICAL1,PIK3CD,PIK3R1,PIK3R5,RRAS
Endocannabinoid Cancer Inhibition Pathway	3.08	0.000831764	2.42	0.00380189	0.0507	-0.378	DDIT3,PIK3CD,PIK3R1,PIK3R5,SMPD1,SMPD2,TCF3
Leukocyte Extravasation Signaling	2.39	0.0040738	1.92	0.0120226	0.0383	-0.378	EZR,ITK,MMP9,PIK3CD,PIK3R1,PIK3R5,PXN
Senescence Pathway	1.46	0.0346737	1.22	0.060256	0.0251	-0.378	CDC25B,E2F2,PIK3CD,PIK3R1,PIK3R5,PPP3CA,RRAS
Systemic Lupus Erythematosus In B Cell Signaling Pathway	4.71	1.94984e-05	3.66	0.000218776	0.0484	-0.302	CD22,FASLG,IFIT2,IL6ST,MALT1,PIK3CD,PIK3R1,PIK3R5,PPP3CA,REL,RRAS,STAT3
HOTAIR Regulatory Pathway	4.38	4.16869e-05	3.43	0.000371535	0.06	0	AGO2,MEX3B,MMP9,PIK3CD,PIK3R1,PIK3R5,REL,STAT3,TCF3
Ceramide Signaling	4.35	4.46684e-05	3.42	0.000380189	0.0814	0	PIK3CD,PIK3R1,PIK3R5,REL,RRAS,SMPD1,SMPD2
Neuroinflammation Signaling Pathway	4.24	5.7544e-05	3.34	0.000457088	0.0433	0	B2M,FASLG,HLA-A,HLA-E,IL1R1,JAK3,MMP9,PIK3CD,PIK3R1,PIK3R5,PPP3CA,REL
Role of NFAT in Regulation of the Immune Response	3.84	0.000144544	3.05	0.000891251	0.0511	0	CD247,HLA-A,ITK,PIK3CD,PIK3R1,PIK3R5,PPP3CA,REL,RRAS
Role of Pattern Recognition Receptors in Recognition of Bacteria and Viruses	3.05	0.000891251	2.4	0.00398107	0.05	0	EIF2AK2,FASLG,OAS1,PIK3CD,PIK3R1,PIK3R5,REL
3-phosphoinositide Degradation	2.45	0.00354813	1.95	0.0112202	0.0393	0	CDC25B,INPP4B,PPM1H,PPP3CA,PPTC7,SOCS3,SSH2
Actin Cytoskeleton Signaling	2.38	0.00416869	1.92	0.0120226	0.0345	0	EZR,PIK3CD,PIK3R1,PIK3R5,PXN,RRAS,SSH2,TRIO
Reelin Signaling in Neurons	1.92	0.0120226	1.56	0.0275423	0.0403	0	APBB1,CDK5R1,PIK3CD,PIK3R1,PIK3R5
Relaxin Signaling	1.6	0.0251189	1.33	0.0467735	0.0333	0	MMP9,PIK3CD,PIK3R1,PIK3R5,REL
Gαq Signaling	1.45	0.0354813	1.21	0.0616595	0.0303	0	PIK3CD,PIK3R1,PIK3R5,PPP3CA,REL
Osteoarthritis Pathway	1.02	0.0954993	0.854	0.139959	0.0227	0	IL1R1,MMP9,NAMPT,REL,TCF3
Signaling by Rho Family GTPases	0.815	0.153109	0.676	0.210863	0.0195	0	EZR,PIK3CD,PIK3R1,PIK3R5,REL
Breast Cancer Regulation by Stathmin1	0.582	0.261818	0.48	0.331131	0.0145	0	CCR4,E2F2,MMP9,PIK3CD,PIK3R1,PIK3R5,RRAS,STAT3
B Cell Receptor Signaling	5.48	3.31131e-06	4.12	7.58578e-05	0.0636	0.333	CD22,EGR1,MALT1,MAP3K5,PIK3CD,PIK3R1,PIK3R5,PPP3CA,REL,RRAS,TCF3
IL-17 Signaling	2.77	0.00169824	2.21	0.00616595	0.0449	0.378	FASLG,MMP9,PIK3CD,PIK3R1,PIK3R5,RRAS,TAB2
IL-23 Signaling Pathway	5.04	9.12011e-06	3.85	0.000141254	0.133	0.447	PIK3CD,PIK3R1,PIK3R5,REL,SOCS3,STAT3
Type I Diabetes Mellitus Signaling	4.72	1.90546e-05	3.66	0.000218776	0.0769	0.447	CD247,FASLG,HLA-A,HLA-E,IL1R1,MAP3K5,REL,SOCS3
Type II Diabetes Mellitus Signaling	4.38	4.16869e-05	3.43	0.000371535	0.06	0.447	IRS1,MAP3K5,PIK3CD,PIK3R1,PIK3R5,REL,SMPD1,SMPD2,SOCS3
NF-κB Activation by Viruses	3.7	0.000199526	2.94	0.00114815	0.0779	0.447	EIF2AK2,PIK3CD,PIK3R1,PIK3R5,REL,RRAS
PEDF Signaling	3.58	0.000263027	2.83	0.00147911	0.0741	0.447	FASLG,PIK3CD,PIK3R1,PIK3R5,REL,RRAS
Glioma Invasiveness Signaling	3.02	0.000954993	2.37	0.0042658	0.0725	0.447	MMP9,PIK3CD,PIK3R1,PIK3R5,RRAS
Leptin Signaling in Obesity	2.94	0.00114815	2.32	0.0047863	0.0694	0.447	PIK3CD,PIK3R1,PIK3R5,SOCS3,STAT3
p38 MAPK Signaling	2.89	0.00128825	2.29	0.00512861	0.055	0.447	CDC25B,DDIT3,FASLG,IL1R1,MAP3K5,TAB2
HMGB1 Signaling	2.81	0.00154882	2.24	0.0057544	0.0455	0.447	FASLG,IL1R1,PIK3CD,PIK3R1,PIK3R5,REL,RRAS
Ovarian Cancer Signaling	2.81	0.00154882	2.24	0.0057544	0.0455	0.447	E2F2,MMP9,PIK3CD,PIK3R1,PIK3R5,RRAS,TCF3
Role of PKR in Interferon Induction and Antiviral Response	2.66	0.00218776	2.13	0.0074131	0.0496	0.447	EIF2AK2,FASLG,HSPA5,REL,STAT3,TAB2
fMLP Signaling in Neutrophils	2.56	0.00275423	2.04	0.00912011	0.0472	0.447	PIK3CD,PIK3R1,PIK3R5,PPP3CA,REL,RRAS
Amyotrophic Lateral Sclerosis Signaling	2.14	0.00724436	1.71	0.0194984	0.0455	0.447	ALS2,PIK3CD,PIK3R1,PIK3R5,PPP3CA
Glioblastoma Multiforme Signaling	2	0.01	1.61	0.0245471	0.0361	0.447	E2F2,PIK3CD,PIK3R1,PIK3R5,RRAS,TCF3
D-myo-inositol (1,4,5,6)-Tetrakisphosphate Biosynthesis	2	0.01	1.61	0.0245471	0.0361	0.447	CDC25B,PPM1H,PPP3CA,PPTC7,SOCS3,SSH2
D-myo-inositol (3,4,5,6)-tetrakisphosphate Biosynthesis	2	0.01	1.61	0.0245471	0.0361	0.447	CDC25B,PPM1H,PPP3CA,PPTC7,SOCS3,SSH2
D-myo-inositol-5-phosphate Metabolism	1.82	0.0151356	1.47	0.0338844	0.033	0.447	CDC25B,PPM1H,PPP3CA,PPTC7,SOCS3,SSH2
IL-8 Signaling	1.15	0.0707946	0.963	0.108893	0.0249	0.447	MMP9,PIK3CD,PIK3R1,PIK3R5,RRAS
CREB Signaling in Neurons	0	1	0	1	0.00887	0.447	CCR4,PIK3CD,PIK3R1,PIK3R5,RRAS
IL-9 Signaling	9.98	1.04713e-10	7.4	3.98107e-08	0.257	0.707	BCL3,IRS1,JAK3,PIK3CD,PIK3R1,PIK3R5,REL,SOCS3,STAT3
NF-κB Signaling	3.92	0.000120226	3.1	0.000794328	0.0523	0.707	CD247,EIF2AK2,IL1R1,MALT1,PIK3CD,PIK3R1,PIK3R5,RRAS,TAB2
3-phosphoinositide Biosynthesis	3.56	0.000275423	2.82	0.00151356	0.0469	0.707	CDC25B,PIK3CD,PIK3R1,PIK3R5,PPM1H,PPP3CA,PPTC7,SOCS3,SSH2
Superpathway of Inositol Phosphate Compounds	3.12	0.000758578	2.45	0.00354813	0.0407	0.707	CDC25B,PIK3CD,PIK3R1,PIK3R5,PPM1H,PPP3CA,PPTC7,SOCS3,SSH2
HIF1α Signaling	2.85	0.00141254	2.27	0.00537032	0.041	0.707	HSPA5,MMP9,PIK3CD,PIK3R1,PIK3R5,PPP3CA,RRAS,STAT3
Estrogen Receptor Signaling	1.58	0.0263027	1.31	0.0489779	0.0234	0.707	JAK3,MMP9,NR3C1,PCNA,PIK3CD,PIK3R1,PIK3R5,REL,RRAS
RANK Signaling in Osteoclasts	4.23	5.88844e-05	3.34	0.000457088	0.0778	0.816	MAP3K5,PIK3CD,PIK3R1,PIK3R5,PPP3CA,REL,TAB2
Pancreatic Adenocarcinoma Signaling	4.17	6.76083e-05	3.3	0.000501187	0.0645	0.816	E2F2,JAK3,MMP9,PIK3CD,PIK3R1,PIK3R5,REL,STAT3
Growth Hormone Signaling	4.04	9.12011e-05	3.2	0.000630957	0.0896	0.816	IRS1,PIK3CD,PIK3R1,PIK3R5,SOCS3,STAT3
IL-3 Signaling	3.7	0.000199526	2.94	0.00114815	0.0779	0.816	PIK3CD,PIK3R1,PIK3R5,PPP3CA,RRAS,STAT3
Insulin Receptor Signaling	2.44	0.00363078	1.95	0.0112202	0.0448	0.816	IRS1,PIK3CD,PIK3R1,PIK3R5,RRAS,SOCS3
CXCR4 Signaling	2.06	0.00870964	1.65	0.0223872	0.0373	0.816	EGR1,PIK3CD,PIK3R1,PIK3R5,PXN,RRAS
HER-2 Signaling in Breast Cancer	1.76	0.017378	1.43	0.0371535	0.0321	0.816	PIK3CD,PIK3R1,PIK3R5,REL,RRAS,STAT3
Role of NFAT in Cardiac Hypertrophy	1.52	0.0301995	1.27	0.0537032	0.0282	0.816	IL6ST,PIK3CD,PIK3R1,PIK3R5,PPP3CA,RRAS
Th2 Pathway	6.12	7.58578e-07	4.49	3.23594e-05	0.084	1	CCR4,CD247,HLA-A,JAK3,PIK3CD,PIK3R1,PIK3R5,RUNX3,SOCS3,TBX21
Tumor Microenvironment Pathway	4.73	1.86209e-05	3.66	0.000218776	0.0588	1	FASLG,HLA-A,HLA-E,MMP9,PIK3CD,PIK3R1,PIK3R5,REL,RRAS,STAT3
Apelin Pancreas Signaling Pathway	3.89	0.000128825	3.09	0.000812831	0.111	1	DDIT3,PIK3CD,PIK3R1,PIK3R5,REL
LPS-stimulated MAPK Signaling	3.52	0.000301995	2.78	0.00165959	0.0723	1	MAP3K5,PIK3CD,PIK3R1,PIK3R5,REL,RRAS
UVA-Induced MAPK Signaling	3.23	0.000588844	2.53	0.00295121	0.0638	1	PIK3CD,PIK3R1,PIK3R5,RRAS,SMPD1,SMPD2
Estrogen-Dependent Breast Cancer Signaling	2.83	0.00147911	2.25	0.00562341	0.0658	1	PIK3CD,PIK3R1,PIK3R5,REL,RRAS
Renin-Angiotensin Signaling	2.72	0.00190546	2.16	0.00691831	0.0508	1	PIK3CD,PIK3R1,PIK3R5,REL,RRAS,STAT3
Melanoma Signaling	2.69	0.00204174	2.15	0.00707946	0.0816	1	PIK3CD,PIK3R1,PIK3R5,RRAS
EGF Signaling	2.51	0.0030903	2	0.01	0.0727	1	PIK3CD,PIK3R1,PIK3R5,STAT3
Non-Small Cell Lung Cancer Signaling	2.44	0.00363078	1.95	0.0112202	0.0538	1	E2F2,PIK3CD,PIK3R1,PIK3R5,RRAS
Sumoylation Pathway	2.41	0.00389045	1.92	0.0120226	0.0526	1	FASLG,MAP3K5,NR3C1,PCNA,RFC1
Endometrial Cancer Signaling	2.4	0.00398107	1.92	0.0120226	0.0678	1	PIK3CD,PIK3R1,PIK3R5,RRAS
ErbB4 Signaling	2.27	0.00537032	1.82	0.0151356	0.0625	1	PIK3CD,PIK3R1,PIK3R5,RRAS
IL-7 Signaling Pathway	2.14	0.00724436	1.71	0.0194984	0.0571	1	JAK3,PIK3CD,PIK3R1,PIK3R5
Renal Cell Carcinoma Signaling	2.05	0.00891251	1.65	0.0223872	0.0541	1	PIK3CD,PIK3R1,PIK3R5,RRAS
Macropinocytosis Signaling	2.05	0.00891251	1.65	0.0223872	0.0541	1	PIK3CD,PIK3R1,PIK3R5,RRAS
Antiproliferative Role of Somatostatin Receptor 2	2.03	0.00933254	1.63	0.0234423	0.0533	1	PIK3CD,PIK3R1,PIK3R5,RRAS
VEGF Family Ligand-Receptor Interactions	1.97	0.0107152	1.59	0.025704	0.0513	1	PIK3CD,PIK3R1,PIK3R5,RRAS
Glioma Signaling	1.97	0.0107152	1.59	0.025704	0.0413	1	E2F2,PIK3CD,PIK3R1,PIK3R5,RRAS
FcγRIIB Signaling in B Lymphocytes	1.94	0.0114815	1.57	0.0269153	0.05	1	PIK3CD,PIK3R1,PIK3R5,RRAS
P2Y Purigenic Receptor Signaling Pathway	1.91	0.0123027	1.55	0.0281838	0.04	1	PIK3CD,PIK3R1,PIK3R5,REL,RRAS
Apelin Endothelial Signaling Pathway	1.77	0.0169824	1.44	0.0363078	0.0368	1	PIK3CD,PIK3R1,PIK3R5,REL,RRAS
Melanocyte Development and Pigmentation Signaling	1.75	0.0177828	1.42	0.0380189	0.044	1	PIK3CD,PIK3R1,PIK3R5,RRAS
ErbB Signaling	1.73	0.0186209	1.41	0.0389045	0.0435	1	PIK3CD,PIK3R1,PIK3R5,RRAS
Telomerase Signaling	1.59	0.025704	1.32	0.047863	0.0392	1	PIK3CD,PIK3R1,PIK3R5,RRAS
Fc Epsilon RI Signaling	1.47	0.0338844	1.23	0.0588844	0.036	1	PIK3CD,PIK3R1,PIK3R5,RRAS
CCR3 Signaling in Eosinophils	1.3	0.0501187	1.08	0.0831764	0.0317	1	PIK3CD,PIK3R1,PIK3R5,RRAS
GNRH Signaling	1.3	0.0501187	1.08	0.0831764	0.0275	1	EGR1,MAP3K5,PXN,REL,RRAS
Adrenomedullin signaling pathway	1.23	0.0588844	1.03	0.0933254	0.0263	1	PIK3CD,PIK3R1,PIK3R5,REL,RRAS
Thrombin Signaling	1.15	0.0707946	0.963	0.108893	0.0249	1	PIK3CD,PIK3R1,PIK3R5,REL,RRAS
eNOS Signaling	1.08	0.0831764	0.903	0.125026	0.0267	1	HSPA5,PIK3CD,PIK3R1,PIK3R5
AMPK Signaling	0.928	0.118032	0.767	0.171002	0.0212	1	IRS1,PIK3CD,PIK3R1,PIK3R5,PPM1H
Endothelin-1 Signaling	0.873	0.133968	0.726	0.187932	0.0223	1	PIK3CD,PIK3R1,PIK3R5,RRAS
Huntington's Disease Signaling	0.775	0.16788	0.64	0.229087	0.0188	1	CDK5R1,HSPA5,PIK3CD,PIK3R1,PIK3R5
Synaptogenesis Signaling Pathway	0.379	0.41783	0.326	0.472063	0.0133	1	PIK3CD,PIK3R1,PIK3R5,RRAS
JAK/Stat Signaling	5.53	2.95121e-06	4.13	7.4131e-05	0.0988	1.134	JAK3,PIK3CD,PIK3R1,PIK3R5,REL,RRAS,SOCS3,STAT3
Prolactin Signaling	5.41	3.89045e-06	4.1	7.94328e-05	0.0952	1.134	IRS1,NR3C1,PIK3CD,PIK3R1,PIK3R5,RRAS,SOCS3,STAT3
Tec Kinase Signaling	4.48	3.31131e-05	3.49	0.000323594	0.0549	1.134	CD247,FASLG,GTF2I,ITK,JAK3,PIK3CD,PIK3R1,PIK3R5,REL,STAT3
PDGF Signaling	4.42	3.80189e-05	3.45	0.000354813	0.0833	1.134	EIF2AK2,JAK3,PIK3CD,PIK3R1,PIK3R5,RRAS,STAT3
Cardiac Hypertrophy Signaling	1.72	0.0190546	1.41	0.0389045	0.0285	1.134	IRS1,MAP3K5,PIK3CD,PIK3R1,PIK3R5,PPP3CA,RRAS
IL-17A Signaling in Airway Cells	4.15	7.07946e-05	3.28	0.000524807	0.0938	1.342	JAK3,PIK3CD,PIK3R1,PIK3R5,REL,STAT3
CD40 Signaling	4.07	8.51138e-05	3.23	0.000588844	0.0909	1.342	JAK3,PIK3CD,PIK3R1,PIK3R5,REL,STAT3
GM-CSF Signaling	3.96	0.000109648	3.14	0.000724436	0.087	1.342	PIK3CD,PIK3R1,PIK3R5,PPP3CA,RRAS,STAT3
IL-2 Signaling	3.3	0.000501187	2.58	0.00263027	0.0833	1.342	JAK3,PIK3CD,PIK3R1,PIK3R5,RRAS
Thrombopoietin Signaling	3.23	0.000588844	2.53	0.00295121	0.0806	1.342	PIK3CD,PIK3R1,PIK3R5,RRAS,STAT3
Neurotrophin/TRK Signaling	2.94	0.00114815	2.32	0.0047863	0.0694	1.342	MAP3K5,PIK3CD,PIK3R1,PIK3R5,RRAS
GDNF Family Ligand-Receptor Interactions	2.88	0.00131826	2.28	0.00524807	0.0676	1.342	IRS1,PIK3CD,PIK3R1,PIK3R5,RRAS
PI3K/AKT Signaling	2.88	0.00131826	2.28	0.00524807	0.0415	1.342	IL1R1,IL6ST,JAK3,MAP3K5,PIK3CD,PIK3R1,REL,RRAS
FLT3 Signaling in Hematopoietic Progenitor Cells	2.78	0.00165959	2.21	0.00616595	0.0641	1.342	PIK3CD,PIK3R1,PIK3R5,RRAS,STAT3
FGF Signaling	2.66	0.00218776	2.13	0.0074131	0.0602	1.342	MAP3K5,PIK3CD,PIK3R1,PIK3R5,STAT3
Regulation of eIF4 and p70S6K Signaling	2.61	0.00245471	2.08	0.00831764	0.0419	1.342	AGO2,EIF3C,IRS1,PIK3CD,PIK3R1,PIK3R5,RRAS
Rac Signaling	2.43	0.00371535	1.94	0.0114815	0.0444	1.342	CDK5R1,PIK3CD,PIK3R1,PIK3R5,REL,RRAS
ILK Signaling	2.39	0.0040738	1.92	0.0120226	0.0383	1.342	IRS1,MMP9,PIK3CD,PIK3R1,PIK3R5,PXN,REL
VEGF Signaling	2.39	0.0040738	1.92	0.0120226	0.0521	1.342	PIK3CD,PIK3R1,PIK3R5,PXN,RRAS
Paxillin Signaling	2.22	0.0060256	1.78	0.0165959	0.0476	1.342	PIK3CD,PIK3R1,PIK3R5,PXN,RRAS
Sphingosine-1-phosphate Signaling	2.14	0.00724436	1.71	0.0194984	0.0455	1.342	PIK3CD,PIK3R1,PIK3R5,SMPD1,SMPD2
PAK Signaling	2.09	0.00812831	1.67	0.0213796	0.0442	1.342	PIK3CD,PIK3R1,PIK3R5,PXN,RRAS
Erythropoietin Signaling Pathway	2	0.01	1.61	0.0245471	0.0361	1.342	FASLG,PIK3CD,PIK3R1,PIK3R5,REL,RRAS
14-3-3-mediated Signaling	1.98	0.0104713	1.6	0.0251189	0.0417	1.342	MAP3K5,PIK3CD,PIK3R1,PIK3R5,RRAS
Endocannabinoid Developing Neuron Pathway	1.97	0.0107152	1.59	0.025704	0.0413	1.342	PIK3CD,PIK3R1,PIK3R5,RRAS,STAT3
p70S6K Signaling	1.91	0.0123027	1.55	0.0281838	0.04	1.342	IRS1,PIK3CD,PIK3R1,PIK3R5,RRAS
Production of Nitric Oxide and Reactive Oxygen Species in Macrophages	1.87	0.0134896	1.51	0.030903	0.0339	1.342	JAK3,MAP3K5,PIK3CD,PIK3R1,PIK3R5,REL
Xenobiotic Metabolism General Signaling Pathway	1.73	0.0186209	1.41	0.0389045	0.036	1.342	MAP3K5,PIK3CD,PIK3R1,PIK3R5,RRAS
mTOR Signaling	1.67	0.0213796	1.38	0.0416869	0.0306	1.342	EIF3C,IRS1,PIK3CD,PIK3R1,PIK3R5,RRAS
Integrin Signaling	1.13	0.074131	0.943	0.114025	0.0245	1.342	PIK3CD,PIK3R1,PIK3R5,PXN,RRAS
T Cell Exhaustion Signaling Pathway	7.23	5.88844e-08	5.35	4.46684e-06	0.0839	1.414	BATF,CD247,HLA-A,HLA-E,JAK3,LAG3,PIK3CD,PIK3R1,PIK3R5,RRAS,STAT3,TBX21
IGF-1 Signaling	5.78	1.65959e-06	4.24	5.7544e-05	0.0891	1.414	IGFBP4,IRS1,PIK3CD,PIK3R1,PIK3R5,PXN,RRAS,SOCS3,STAT3
NGF Signaling	5.31	4.89779e-06	4.03	9.33254e-05	0.0783	1.414	MAP3K5,PIK3CD,PIK3R1,PIK3R5,REL,RRAS,SMPD1,SMPD2,TRIO
IL-6 Signaling	5.01	9.77237e-06	3.84	0.000144544	0.072	1.414	IL1R1,IL6ST,PIK3CD,PIK3R1,PIK3R5,REL,RRAS,SOCS3,STAT3
EIF2 Signaling	4.11	7.76247e-05	3.25	0.000562341	0.0498	1.414	AGO2,DDIT3,EIF2AK2,EIF3C,HSPA5,PIK3CD,PIK3R1,PIK3R5,RPL10A,RRAS
Hepatic Fibrosis Signaling Pathway	1.49	0.0323594	1.24	0.057544	0.0225	1.414	IL1R1,PIK3CD,PIK3R1,PIK3R5,REL,RRAS,STAT3,TCF3,TFRC
Natural Killer Cell Signaling	9.25	5.62341e-10	6.97	1.07152e-07	0.0888	1.604	B2M,CD247,FASLG,HLA-A,HLA-E,HSPA5,JAK3,KLRD1,MAP3K5,PIK3CD,PIK3R1,PIK3R5,PXN,REL,RRAS
IL-15 Signaling	4.74	1.8197e-05	3.66	0.000218776	0.0933	1.633	JAK3,PIK3CD,PIK3R1,PIK3R5,REL,RRAS,STAT3
SPINK1 General Cancer Pathway	4.57	2.69153e-05	3.55	0.000281838	0.111	1.633	JAK3,PIK3CD,PIK3R1,PIK3R5,RRAS,STAT3
CNTF Signaling	4.53	2.95121e-05	3.52	0.000301995	0.109	1.633	IL6ST,PIK3CD,PIK3R1,PIK3R5,RRAS,STAT3
Acute Myeloid Leukemia Signaling	4.26	5.49541e-05	3.34	0.000457088	0.0787	1.633	PIK3CD,PIK3R1,PIK3R5,REL,RRAS,STAT3,TCF3
ErbB2-ErbB3 Signaling	4.23	5.88844e-05	3.34	0.000457088	0.0968	1.633	JAK3,PIK3CD,PIK3R1,PIK3R5,RRAS,STAT3
Thyroid Cancer Signaling	3.76	0.00017378	2.98	0.00104713	0.08	1.633	IRS1,PIK3CD,PIK3R1,PIK3R5,RRAS,TCF3
SAPK/JNK Signaling	3.73	0.000186209	2.95	0.00112202	0.0648	1.633	CD247,IRS1,MAP3K5,PIK3CD,PIK3R1,PIK3R5,RRAS
Gα12/13 Signaling	3.28	0.000524807	2.56	0.00275423	0.0547	1.633	MAP3K5,PIK3CD,PIK3R1,PIK3R5,PXN,REL,RRAS
MSP-RON Signaling In Cancer Cells Pathway	3.18	0.000660693	2.5	0.00316228	0.0526	1.633	PIK3CD,PIK3R1,PIK3R5,REL,RRAS,STAT3,TCF3
ERK/MAPK Signaling	1.63	0.0234423	1.35	0.0446684	0.0299	1.633	PIK3CD,PIK3R1,PIK3R5,PXN,RRAS,STAT3
Acute Phase Response Signaling	5.48	3.31131e-06	4.12	7.58578e-05	0.0636	1.667	IL1R1,IL6ST,MAP3K5,NR3C1,PIK3CD,PIK3R1,REL,RRAS,SOCS3,STAT3,TCF3
Colorectal Cancer Metastasis Signaling	3.21	0.000616595	2.52	0.00301995	0.0385	1.667	IL6ST,JAK3,MMP9,PIK3CD,PIK3R1,PIK3R5,REL,RRAS,STAT3,TCF3
Insulin Secretion Signaling Pathway	2.7	0.00199526	2.15	0.00707946	0.0354	1.667	AGO2,CLCN3,FURIN,JAK3,PIK3CD,PIK3R1,PIK3R5,STAT3,TCF3
Cardiac Hypertrophy Signaling (Enhanced)	1.55	0.0281838	1.29	0.0512861	0.0212	1.667	FASLG,IL1R1,IL6ST,MAP3K5,PIK3CD,PIK3R1,PIK3R5,PPP3CA,REL,RRAS,STAT3
MSP-RON Signaling In Macrophages Pathway	4.72	1.90546e-05	3.66	0.000218776	0.0769	1.89	PIK3CD,PIK3R1,PIK3R5,REL,RRAS,SBNO2,SOCS3,STAT3
Role of NANOG in Mammalian Embryonic Stem Cell Pluripotency	4.35	4.46684e-05	3.42	0.000380189	0.0684	1.89	BMP7,IL6ST,JAK3,PIK3CD,PIK3R1,PIK3R5,RRAS,STAT3
HGF Signaling	3.24	0.00057544	2.53	0.00295121	0.0538	1.89	MAP3K5,PIK3CD,PIK3R1,PIK3R5,PXN,RRAS,STAT3
Oncostatin M Signaling	2.99	0.00102329	2.35	0.00446684	0.0976	2	IL6ST,JAK3,RRAS,STAT3
Th17 Activation Pathway	4.98	1.04713e-05	3.83	0.000147911	0.101	2.236	BATF,CD247,IL1R1,JAK3,REL,SOCS3,STAT3
Mouse Embryonic Stem Cell Pluripotency	5.74	1.8197e-06	4.24	5.7544e-05	0.0882	2.333	ID2,IL6ST,JAK3,PIK3CD,PIK3R1,PIK3R5,RRAS,STAT3,TCF3
Role of JAK1 and JAK3 in γc Cytokine Signaling	6.17	6.76083e-07	4.49	3.23594e-05	0.119	NaN	IRS1,JAK3,PIK3CD,PIK3R1,PIK3R5,RRAS,SOCS3,STAT3
Virus Entry via Endocytic Pathways	4.94	1.14815e-05	3.81	0.000154882	0.0825	NaN	B2M,HLA-A,HLA-E,PIK3CD,PIK3R1,PIK3R5,RRAS,TFRC
Cytotoxic T Lymphocyte-mediated Apoptosis of Target Cells	4.76	1.7378e-05	3.66	0.000218776	0.167	NaN	B2M,CD247,FASLG,HLA-A,HLA-E
Allograft Rejection Signaling	4.57	2.69153e-05	3.55	0.000281838	0.111	NaN	B2M,CD247,FASLG,H2-T24,HLA-A,HLA-E
CTLA4 Signaling in Cytotoxic T Lymphocytes	4.56	2.75423e-05	3.54	0.000288403	0.0875	NaN	B2M,CD247,HLA-A,HLA-E,PIK3CD,PIK3R1,PIK3R5
Glucocorticoid Receptor Signaling	4.44	3.63078e-05	3.46	0.000346737	0.0341	NaN	B2M,CD247,H2-T24,HLA-A,HLA-E,HSPA5,IL1R1,IL6ST,JAK3,MMP9,NR3C1,PIK3CD,PIK3R1,PIK3R5,PPP3CA,RRAS,STAT3
OX40 Signaling Pathway	4.23	5.88844e-05	3.34	0.000457088	0.0968	NaN	B2M,CD247,H2-T24,HLA-A,HLA-E,REL
Molecular Mechanisms of Cancer	4.1	7.94328e-05	3.25	0.000562341	0.035	NaN	BMP7,CDC25B,CDK17,E2F2,FASLG,IRS1,JAK3,MAP3K5,PIK3CD,PIK3R1,PIK3R5,REL,RRAS,TAB2,TCF3
Antigen Presentation Pathway	3.9	0.000125893	3.09	0.000812831	0.167	NaN	B2M,HLA-A,HLA-E,TAP1
Role of PI3K/AKT Signaling in the Pathogenesis of Influenza	3.59	0.00025704	2.83	0.00147911	0.0962	NaN	PIK3CD,PIK3R1,PIK3R5,PLAC8,REL
Systemic Lupus Erythematosus Signaling	3.3	0.000501187	2.58	0.00263027	0.0482	NaN	CD22,CD247,HLA-A,HLA-E,PIK3CD,PIK3R1,PIK3R5,RRAS
Autoimmune Thyroid Disease Signaling	3.2	0.000630957	2.52	0.00301995	0.111	NaN	CD247,FASLG,HLA-A,HLA-E
Role of Osteoblasts, Osteoclasts and Chondrocytes in Rheumatoid Arthritis	3.16	0.000691831	2.49	0.00323594	0.0413	NaN	BMP7,IL1R1,MAP3K5,PIK3CD,PIK3R1,PIK3R5,PPP3CA,TAB2,TCF3
T Helper Cell Differentiation	3.08	0.000831764	2.42	0.00380189	0.0746	NaN	CD247,HLA-A,IL6ST,STAT3,TBX21
Graft-versus-Host Disease Signaling	3.07	0.000851138	2.42	0.00380189	0.103	NaN	CD247,FASLG,HLA-A,HLA-E
Crosstalk between Dendritic Cells and Natural Killer Cells	2.99	0.00102329	2.35	0.00446684	0.0714	NaN	FASLG,HLA-A,HLA-E,KLRD1,REL
Chronic Myeloid Leukemia Signaling	2.98	0.00104713	2.35	0.00446684	0.0571	NaN	E2F2,PIK3CD,PIK3R1,PIK3R5,REL,RRAS
Prostate Cancer Signaling	2.91	0.00123027	2.3	0.00501187	0.0556	NaN	E2F2,PIK3CD,PIK3R1,PIK3R5,REL,RRAS
Endoplasmic Reticulum Stress Pathway	2.89	0.00128825	2.29	0.00512861	0.15	NaN	DDIT3,HSPA5,MAP3K5
Angiopoietin Signaling	2.86	0.00138038	2.27	0.00537032	0.0667	NaN	PIK3CD,PIK3R1,PIK3R5,REL,RRAS
Role of Macrophages, Fibroblasts and Endothelial Cells in Rheumatoid Arthritis	2.7	0.00199526	2.15	0.00707946	0.0329	NaN	IL1R1,IL6ST,PIK3CD,PIK3R1,PIK3R5,PPP3CA,RRAS,SOCS3,STAT3,TCF3
Role of JAK family kinases in IL-6-type Cytokine Signaling	2.6	0.00251189	2.08	0.00831764	0.12	NaN	IL6ST,SOCS3,STAT3
Role of IL-17A in Arthritis	2.57	0.00269153	2.05	0.00891251	0.0755	NaN	PIK3CD,PIK3R1,PIK3R5,REL
Sphingomyelin Metabolism	2.49	0.00323594	1.98	0.0104713	0.25	NaN	SMPD1,SMPD2
Role of p14/p19ARF in Tumor Suppression	2.46	0.00346737	1.95	0.0112202	0.107	NaN	PIK3CD,PIK3R1,PIK3R5
Small Cell Lung Cancer Signaling	2.39	0.0040738	1.92	0.0120226	0.0521	NaN	E2F2,PIK3CD,PIK3R1,PIK3R5,REL
Role of JAK2 in Hormone-like Cytokine Signaling	2.33	0.00467735	1.88	0.0131826	0.0968	NaN	IRS1,SOCS3,STAT3
Interferon Signaling	2.33	0.00467735	1.88	0.0131826	0.0968	NaN	MX1,OAS1,TAP1
Calcium Transport I	2.29	0.00512861	1.84	0.0144544	0.2	NaN	ATP2B1,ATP2B4
Cdc42 Signaling	2.22	0.0060256	1.78	0.0165959	0.0403	NaN	B2M,CD247,H2-T24,HLA-A,HLA-E,ITK
IL-10 Signaling	2.14	0.00724436	1.71	0.0194984	0.0571	NaN	IL1R1,REL,SOCS3,STAT3
Role of Tissue Factor in Cancer	2.12	0.00758578	1.7	0.0199526	0.045	NaN	EGR1,PIK3CD,PIK3R1,PIK3R5,RRAS
Docosahexaenoic Acid (DHA) Signaling	2.12	0.00758578	1.69	0.0204174	0.0811	NaN	PIK3CD,PIK3R1,PIK3R5
Communication between Innate and Adaptive Immune Cells	2.11	0.00776247	1.69	0.0204174	0.0563	NaN	B2M,CD247,HLA-A,HLA-E
Germ Cell-Sertoli Cell Junction Signaling	2.06	0.00870964	1.65	0.0223872	0.0373	NaN	MAP3K5,PIK3CD,PIK3R1,PIK3R5,PXN,RRAS
FAK Signaling	2.04	0.00912011	1.64	0.0229087	0.0431	NaN	PIK3CD,PIK3R1,PIK3R5,PXN,RRAS
Mismatch Repair in Eukaryotes	1.94	0.0114815	1.57	0.0269153	0.133	NaN	PCNA,RFC1
TR/RXR Activation	1.92	0.0120226	1.55	0.0281838	0.0494	NaN	BCL3,PIK3CD,PIK3R1,PIK3R5
Altered T Cell and B Cell Signaling in Rheumatoid Arthritis	1.86	0.0138038	1.51	0.030903	0.0476	NaN	CD247,FASLG,HLA-A,REL
Ephrin A Signaling	1.86	0.0138038	1.5	0.0316228	0.0652	NaN	PIK3CD,PIK3R1,PIK3R5
Unfolded protein response	1.83	0.0147911	1.48	0.0331131	0.0465	NaN	DDIT3,DNAJB9,HSPA5,MAP3K5
STAT3 Pathway	1.82	0.0151356	1.47	0.0338844	0.0379	NaN	IL1R1,IL6ST,RRAS,SOCS3,STAT3
Hereditary Breast Cancer Signaling	1.8	0.0158489	1.46	0.0346737	0.0376	NaN	PIK3CD,PIK3R1,PIK3R5,RFC1,RRAS
UVB-Induced MAPK Signaling	1.78	0.0165959	1.45	0.0354813	0.0612	NaN	PIK3CD,PIK3R1,PIK3R5
FAT10 Cancer Signaling Pathway	1.78	0.0165959	1.45	0.0354813	0.0612	NaN	PCNA,REL,STAT3
UVC-Induced MAPK Signaling	1.76	0.017378	1.43	0.0371535	0.06	NaN	RRAS,SMPD1,SMPD2
p53 Signaling	1.75	0.0177828	1.42	0.0380189	0.044	NaN	PCNA,PIK3CD,PIK3R1,PIK3R5
Activation of IRF by Cytosolic Pattern Recognition Receptors	1.71	0.0194984	1.4	0.0398107	0.0577	NaN	IFIT2,REL,ZBP1
Cell Cycle Control of Chromosomal Replication	1.71	0.0194984	1.4	0.0398107	0.0577	NaN	CDK17,MCM5,PCNA
Phagosome Maturation	1.71	0.0194984	1.4	0.0398107	0.0355	NaN	B2M,CTSA,HLA-A,HLA-E,TAP1
Lipid Antigen Presentation by CD1	1.7	0.0199526	1.4	0.0398107	0.1	NaN	B2M,CD247
Lymphotoxin β Receptor Signaling	1.69	0.0204174	1.39	0.040738	0.0566	NaN	PIK3CD,PIK3R1,PIK3R5
Role of CHK Proteins in Cell Cycle Checkpoint Control	1.67	0.0213796	1.38	0.0416869	0.0556	NaN	E2F2,PCNA,RFC1
MSP-RON Signaling Pathway	1.67	0.0213796	1.38	0.0416869	0.0556	NaN	PIK3CD,PIK3R1,PIK3R5
L-DOPA Degradation	1.66	0.0218776	1.37	0.042658	0.5	NaN	COMT
Glycerol-3-phosphate Shuttle	1.66	0.0218776	1.37	0.042658	0.5	NaN	GPD2
Protein Ubiquitination Pathway	1.65	0.0223872	1.37	0.042658	0.0276	NaN	B2M,DNAJB9,HLA-A,HLA-E,HSPA5,TAP1,USP18
Calcium-induced T Lymphocyte Apoptosis	1.63	0.0234423	1.35	0.0446684	0.0536	NaN	CD247,HLA-A,PPP3CA
Apoptosis Signaling	1.63	0.0234423	1.35	0.0446684	0.0404	NaN	FASLG,MAP3K5,REL,RRAS
Cancer Drug Resistance By Drug Efflux	1.61	0.0245471	1.33	0.0467735	0.0526	NaN	PIK3CD,PIK3R1,RRAS
Role of JAK1, JAK2 and TYK2 in Interferon Signaling	1.59	0.025704	1.32	0.047863	0.087	NaN	REL,STAT3
IL-22 Signaling	1.55	0.0281838	1.29	0.0512861	0.0833	NaN	SOCS3,STAT3
Xenobiotic Metabolism Signaling	1.54	0.0288403	1.28	0.0524807	0.026	NaN	CHST15,MAP3K5,PIK3CD,PIK3R1,PIK3R5,REL,RRAS
G-Protein Coupled Receptor Signaling	1.54	0.0288403	1.28	0.0524807	0.026	NaN	CCR4,PIK3CD,PIK3R1,PIK3R5,REL,RRAS,STAT3
Aldosterone Signaling in Epithelial Cells	1.53	0.0295121	1.27	0.0537032	0.0318	NaN	DNAJB9,HSPA5,PIK3CD,PIK3R1,PIK3R5
Glycolysis I	1.52	0.0301995	1.27	0.0537032	0.08	NaN	ENO3,GAPDH
Gluconeogenesis I	1.52	0.0301995	1.27	0.0537032	0.08	NaN	ENO3,GAPDH
Induction of Apoptosis by HIV1	1.51	0.030903	1.27	0.0537032	0.0484	NaN	FASLG,MAP3K5,REL
Human Embryonic Stem Cell Pluripotency	1.5	0.0316228	1.25	0.0562341	0.0312	NaN	BMP7,PIK3CD,PIK3R1,PIK3R5,TCF3
NADH Repair	1.49	0.0323594	1.24	0.057544	0.333	NaN	GAPDH
NRF2-mediated Oxidative Stress Response	1.44	0.0363078	1.2	0.0630957	0.0269	NaN	DNAJB9,MAP3K5,PIK3CD,PIK3R1,PIK3R5,RRAS
GP6 Signaling Pathway	1.4	0.0398107	1.17	0.0676083	0.0342	NaN	ITK,PIK3CD,PIK3R1,PIK3R5
IL-12 Signaling and Production in Macrophages	1.39	0.040738	1.16	0.0691831	0.0339	NaN	PIK3CD,PIK3R1,PIK3R5,REL
NAD Biosynthesis III	1.37	0.042658	1.14	0.0724436	0.25	NaN	NAMPT
Caveolar-mediated Endocytosis Signaling	1.35	0.0446684	1.12	0.0758578	0.0417	NaN	B2M,HLA-A,HLA-E
MIF-mediated Glucocorticoid Regulation	1.32	0.047863	1.1	0.0794328	0.0625	NaN	NR3C1,REL
Hepatic Fibrosis / Hepatic Stellate Cell Activation	1.32	0.047863	1.09	0.0812831	0.0278	NaN	FASLG,IGFBP4,IL1R1,MMP9,REL
Clathrin-mediated Endocytosis Signaling	1.32	0.047863	1.09	0.0812831	0.0278	NaN	PIK3CD,PIK3R1,PIK3R5,PPP3CA,TFRC
Toll-like Receptor Signaling	1.31	0.0489779	1.09	0.0812831	0.04	NaN	EIF2AK2,REL,TAB2
4-1BB Signaling in T Lymphocytes	1.3	0.0501187	1.08	0.0831764	0.0606	NaN	MAP3K5,REL
BEX2 Signaling Pathway	1.29	0.0512861	1.08	0.0831764	0.0395	NaN	REL,STAT3,TCF3
Serotonin and Melatonin Biosynthesis	1.27	0.0537032	1.06	0.0870964	0.2	NaN	ASMT
Primary Immunodeficiency Signaling	1.25	0.0562341	1.04	0.0912011	0.0571	NaN	JAK3,TAP1
Iron homeostasis signaling pathway	1.25	0.0562341	1.04	0.0912011	0.0305	NaN	BMP7,JAK3,STAT3,TFRC
RAR Activation	1.25	0.0562341	1.04	0.0912011	0.0266	NaN	MAP3K5,PIK3CD,PIK3R1,PNRC1,REL
Gap Junction Signaling	1.24	0.057544	1.04	0.0912011	0.0265	NaN	PIK3CD,PIK3R1,PIK3R5,PPP3CA,RRAS
Notch Signaling	1.21	0.0616595	1.01	0.0977237	0.0541	NaN	DTX1,FURIN
BMP signaling pathway	1.2	0.0630957	1	0.1	0.0361	NaN	BMP7,REL,RRAS
Glycerol Degradation I	1.19	0.0645654	1	0.1	0.167	NaN	GPD2
Regulation of Cellular Mechanics by Calpain Protease	1.15	0.0707946	0.963	0.108893	0.0345	NaN	EZR,PXN,RRAS
Death Receptor Signaling	1.12	0.0758578	0.932	0.11695	0.0333	NaN	FASLG,MAP3K5,REL
Fcγ Receptor-mediated Phagocytosis in Macrophages and Monocytes	1.09	0.0812831	0.91	0.123027	0.0326	NaN	EZR,PIK3R1,PXN
IL-1 Signaling	1.08	0.0831764	0.903	0.125026	0.0323	NaN	IL1R1,REL,TAB2
TGF-β Signaling	1.08	0.0831764	0.903	0.125026	0.0323	NaN	BMP7,RRAS,RUNX3
Axonal Guidance Signaling	1.08	0.0831764	0.903	0.125026	0.0187	NaN	BMP7,MICAL1,MMP9,PIK3CD,PIK3R1,PIK3R5,PPP3CA,PXN,RRAS
Apelin Cardiomyocyte Signaling Pathway	1.06	0.0870964	0.889	0.129122	0.0316	NaN	PIK3CD,PIK3R1,PIK3R5
iNOS Signaling	1.04	0.0912011	0.87	0.134896	0.0435	NaN	JAK3,REL
Granulocyte Adhesion and Diapedesis	1.03	0.0933254	0.863	0.137088	0.0256	NaN	CCR4,EZR,IL1R1,MMP9
Neuropathic Pain Signaling In Dorsal Horn Neurons	1.03	0.0933254	0.863	0.137088	0.0306	NaN	PIK3CD,PIK3R1,PIK3R5
PPAR Signaling	0.983	0.103992	0.815	0.153109	0.0291	NaN	IL1R1,REL,RRAS
SPINK1 Pancreatic Cancer Pathway	0.967	0.107895	0.804	0.157036	0.0392	NaN	CPD,CTSA
Neuroprotective Role of THOP1 in Alzheimer's Disease	0.963	0.108893	0.801	0.158125	0.0286	NaN	HLA-A,HLA-E,MMP9
CDK5 Signaling	0.955	0.110917	0.793	0.161065	0.0283	NaN	CDK5R1,EGR1,RRAS
Bladder Cancer Signaling	0.921	0.11995	0.762	0.172982	0.0273	NaN	E2F2,MMP9,RRAS
LXR/RXR Activation	0.91	0.123027	0.754	0.176198	0.027	NaN	IL1R1,MMP9,REL
BER pathway	0.907	0.12388	0.752	0.177011	0.0833	NaN	PCNA
Nitric Oxide Signaling in the Cardiovascular System	0.903	0.125026	0.75	0.177828	0.0268	NaN	PIK3CD,PIK3R1,PIK3R5
Neuregulin Signaling	0.893	0.127938	0.742	0.181134	0.0265	NaN	CDK5R1,PIK3R1,RRAS
CD27 Signaling in Lymphocytes	0.889	0.129122	0.738	0.18281	0.0351	NaN	MAP3K5,REL
Agranulocyte Adhesion and Diapedesis	0.886	0.130017	0.738	0.18281	0.0226	NaN	CCR4,EZR,IL1R1,MMP9
IL-15 Production	0.863	0.137088	0.717	0.191867	0.0256	NaN	ITK,JAK3,REL
Ferroptosis Signaling Pathway	0.83	0.147911	0.686	0.206063	0.0248	NaN	RRAS,STAT3,TFRC
Wnt/Ca+ pathway	0.818	0.152055	0.676	0.210863	0.0317	NaN	PPP3CA,REL
Phagosome Formation	0.78	0.165959	0.64	0.229087	0.0234	NaN	PIK3CD,PIK3R1,PIK3R5
Agrin Interactions at Neuromuscular Junction	0.777	0.167109	0.64	0.229087	0.0299	NaN	PXN,RRAS
Adipogenesis pathway	0.772	0.169044	0.64	0.229087	0.0233	NaN	BMP7,DDIT3,NR1D2
Basal Cell Carcinoma Signaling	0.767	0.171002	0.636	0.231206	0.0294	NaN	BMP7,TCF3
ERK5 Signaling	0.757	0.174985	0.629	0.234963	0.029	NaN	IL6ST,RRAS
Role of MAPK Signaling in Inhibiting the Pathogenesis of Influenza	0.757	0.174985	0.629	0.234963	0.029	NaN	EIF2AK2,MAP3K5
Gαi Signaling	0.752	0.177011	0.625	0.237137	0.0227	NaN	CCR4,RRAS,STAT3
TREM1 Signaling	0.747	0.179061	0.622	0.238781	0.0286	NaN	REL,STAT3
Pregnenolone Biosynthesis	0.745	0.179887	0.622	0.238781	0.0556	NaN	MICAL1
GADD45 Signaling	0.724	0.188799	0.6	0.251189	0.0526	NaN	PCNA
Role of MAPK Signaling in the Pathogenesis of Influenza	0.71	0.194984	0.59	0.25704	0.027	NaN	MAP3K5,RRAS
Histidine Degradation VI	0.703	0.198153	0.583	0.261216	0.05	NaN	MICAL1
Cardiomyocyte Differentiation via BMP Receptors	0.684	0.207014	0.567	0.271019	0.0476	NaN	BMP7
Role of BRCA1 in DNA Damage Response	0.676	0.210863	0.561	0.274789	0.0256	NaN	E2F2,RFC1
Protein Kinase A Signaling	0.652	0.222844	0.539	0.289068	0.0162	NaN	CDC25B,PPP3CA,PTPN18,PXN,REL,TCF3
BAG2 Signaling Pathway	0.652	0.222844	0.539	0.289068	0.0247	NaN	HSPA5,REL
Tumoricidal Function of Hepatic Natural Killer Cells	0.65	0.223872	0.539	0.289068	0.0435	NaN	FASLG
Ubiquinol-10 Biosynthesis (Eukaryotic)	0.65	0.223872	0.539	0.289068	0.0435	NaN	MICAL1
Regulation Of The Epithelial Mesenchymal Transition In Development Pathway	0.636	0.231206	0.527	0.297167	0.0241	NaN	REL,TCF3
Apelin Liver Signaling Pathway	0.633	0.232809	0.526	0.297852	0.0417	NaN	IRS1
B Cell Development	0.618	0.240991	0.513	0.306902	0.04	NaN	HLA-A
Dopamine Degradation	0.618	0.240991	0.513	0.306902	0.04	NaN	COMT
Estrogen-mediated S-phase Entry	0.604	0.248886	0.5	0.316228	0.0385	NaN	E2F2
Airway Inflammation in Asthma	0.575	0.266073	0.476	0.334195	0.0357	NaN	MMP9
Hematopoiesis from Pluripotent Stem Cells	0.575	0.266073	0.476	0.334195	0.0357	NaN	CD247
NER (Nucleotide Excision Repair, Enhanced Pathway)	0.547	0.283792	0.45	0.354813	0.0208	NaN	PCNA,RFC1
TNFR2 Signaling	0.538	0.289734	0.444	0.359749	0.0323	NaN	REL
Noradrenaline and Adrenaline Degradation	0.538	0.289734	0.444	0.359749	0.0323	NaN	COMT
Role of RIG1-like Receptors in Antiviral Innate Immunity	0.527	0.297167	0.433	0.368978	0.0312	NaN	REL
Inhibition of Angiogenesis by TSP1	0.516	0.304789	0.424	0.376704	0.0303	NaN	MMP9
Hepatic Cholestasis	0.509	0.309742	0.418	0.381944	0.0169	NaN	FASLG,IL1R1,REL
Antiproliferative Role of TOB in T Cell Signaling	0.504	0.313329	0.416	0.383707	0.0294	NaN	CD247
CCR5 Signaling in Macrophages	0.5	0.316228	0.415	0.384592	0.0192	NaN	CD247,FASLG
Role of MAPK Signaling in Promoting the Pathogenesis of Influenza	0.5	0.316228	0.415	0.384592	0.0192	NaN	MAP3K5,RRAS
Cell Cycle Regulation by BTG Family Proteins	0.495	0.31989	0.41	0.389045	0.0286	NaN	E2F2
Airway Pathology in Chronic Obstructive Pulmonary Disease	0.489	0.32434	0.406	0.392645	0.0189	NaN	FASLG,MMP9
TWEAK Signaling	0.484	0.328095	0.405	0.39355	0.0278	NaN	REL
IL-17A Signaling in Fibroblasts	0.484	0.328095	0.405	0.39355	0.0278	NaN	REL
Inhibition of Matrix Metalloproteases	0.484	0.328095	0.405	0.39355	0.0278	NaN	MMP9
Opioid Signaling Pathway	0.476	0.334195	0.399	0.399025	0.015	NaN	PPP3CA,RGS1,RRAS,TCF3
Dermatan Sulfate Biosynthesis (Late Stages)	0.466	0.341979	0.388	0.409261	0.0263	NaN	CHST15
Cholecystokinin/Gastrin-mediated Signaling	0.458	0.348337	0.383	0.414	0.0179	NaN	PXN,RRAS
Atherosclerosis Signaling	0.449	0.355631	0.378	0.418794	0.0175	NaN	MMP9,REL
MIF Regulation of Innate Immunity	0.447	0.357273	0.378	0.418794	0.025	NaN	REL
Role of IL-17F in Allergic Inflammatory Airway Diseases	0.447	0.357273	0.378	0.418794	0.025	NaN	REL
Chondroitin Sulfate Biosynthesis (Late Stages)	0.447	0.357273	0.378	0.418794	0.025	NaN	CHST15
April Mediated Signaling	0.439	0.363915	0.371	0.425598	0.0244	NaN	REL
Ephrin Receptor Signaling	0.435	0.367282	0.369	0.427563	0.0152	NaN	PXN,RRAS,STAT3
B Cell Activating Factor Signaling	0.431	0.370681	0.365	0.431519	0.0238	NaN	REL
Calcium Signaling	0.421	0.379315	0.357	0.439542	0.0149	NaN	ATP2B1,ATP2B4,PPP3CA
Synaptic Long Term Potentiation	0.408	0.390841	0.347	0.44978	0.0163	NaN	PPP3CA,RRAS
nNOS Signaling in Neurons	0.408	0.390841	0.347	0.44978	0.0222	NaN	PPP3CA
nNOS Signaling in Skeletal Muscle Cells	0.408	0.390841	0.347	0.44978	0.0222	NaN	SNTB1
Myc Mediated Apoptosis Signaling	0.393	0.404576	0.333	0.464515	0.0213	NaN	FASLG
Transcriptional Regulatory Network in Embryonic Stem Cells	0.386	0.41115	0.329	0.468813	0.0208	NaN	STAT3
Chondroitin Sulfate Biosynthesis	0.386	0.41115	0.329	0.468813	0.0208	NaN	CHST15
TNFR1 Signaling	0.379	0.41783	0.326	0.472063	0.0204	NaN	REL
Amyloid Processing	0.379	0.41783	0.326	0.472063	0.0204	NaN	CDK5R1
Cell Cycle: G2/M DNA Damage Checkpoint Regulation	0.373	0.423643	0.321	0.477529	0.02	NaN	CDC25B
cAMP-mediated signaling	0.368	0.428549	0.317	0.481948	0.0138	NaN	CCR4,PPP3CA,STAT3
Dermatan Sulfate Biosynthesis	0.367	0.429536	0.317	0.481948	0.0196	NaN	CHST15
Factors Promoting Cardiogenesis in Vertebrates	0.321	0.477529	0.275	0.530884	0.0137	NaN	BMP7,TCF3
Epithelial Adherens Junction Signaling	0.321	0.477529	0.275	0.530884	0.0137	NaN	RRAS,TCF3
Aryl Hydrocarbon Receptor Signaling	0.312	0.487528	0.267	0.540754	0.0134	NaN	FASLG,REL
Mitotic Roles of Polo-Like Kinase	0.31	0.489779	0.266	0.542001	0.0164	NaN	CDC25B
Heparan Sulfate Biosynthesis (Late Stages)	0.305	0.49545	0.262	0.547016	0.0161	NaN	CHST15
PXR/RXR Activation	0.3	0.501187	0.26	0.549541	0.0159	NaN	NR3C1
Role of Wnt/GSK-3β Signaling in the Pathogenesis of Influenza	0.3	0.501187	0.26	0.549541	0.0159	NaN	TCF3
Inhibition of ARE-Mediated mRNA Degradation Pathway	0.299	0.502343	0.26	0.549541	0.0131	NaN	AGO2,FASLG
Mitochondrial Dysfunction	0.293	0.509331	0.256	0.554626	0.0129	NaN	FURIN,GPD2
Pyridoxal 5'-phosphate Salvage Pathway	0.291	0.511682	0.254	0.557186	0.0154	NaN	EIF2AK2
Cell Cycle: G1/S Checkpoint Regulation	0.286	0.517607	0.251	0.561048	0.0152	NaN	E2F2
Heparan Sulfate Biosynthesis	0.273	0.533335	0.239	0.576766	0.0145	NaN	CHST15
Ephrin B Signaling	0.269	0.53827	0.237	0.579429	0.0143	NaN	PXN
Netrin Signaling	0.269	0.53827	0.237	0.579429	0.0143	NaN	PPP3CA
Maturity Onset Diabetes of Young (MODY) Signaling	0.265	0.54325	0.234	0.583445	0.0141	NaN	GAPDH
Dopamine Receptor Signaling	0.261	0.548277	0.233	0.58479	0.0139	NaN	COMT
Tight Junction Signaling	0.26	0.549541	0.233	0.58479	0.012	NaN	CNKSR3,REL
Chemokine Signaling	0.253	0.55847	0.226	0.594292	0.0135	NaN	RRAS
VDR/RXR Activation	0.242	0.572796	0.216	0.608135	0.013	NaN	SERPINB1
Cyclins and Cell Cycle Regulation	0.228	0.591562	0.205	0.623735	0.0123	NaN	E2F2
Xenobiotic Metabolism AHR Signaling Pathway	0.228	0.591562	0.205	0.623735	0.0123	NaN	REL
Actin Nucleation by ARP-WASP Complex	0.213	0.61235	0.19	0.645654	0.0116	NaN	RRAS
Synaptic Long Term Depression	0	1	0	1	0.00552	NaN	RRAS
LPS/IL-1 Mediated Inhibition of RXR Function	0	1	0	1	0.00862	NaN	CHST15,IL1R1
α-Adrenergic Signaling	0	1	0	1	0.0098	NaN	RRAS
Corticotropin Releasing Hormone Signaling	0	1	0	1	0.00704	NaN	FASLG
Androgen Signaling	0	1	0	1	0.00637	NaN	REL
G Beta Gamma Signaling	0	1	0	1	0.008	NaN	RRAS
RhoA Signaling	0	1	0	1	0.00855	NaN	EZR
Dopamine-DARPP32 Feedback in cAMP Signaling	0	1	0	1	0.00578	NaN	PPP3CA
RhoGDI Signaling	0	1	0	1	0.00485	NaN	EZR
Sertoli Cell-Sertoli Cell Junction Signaling	0	1	0	1	0.0103	NaN	MAP3K5,RRAS
Salvage Pathways of Pyrimidine Ribonucleotides	0	1	0	1	0.0109	NaN	EIF2AK2
Antioxidant Action of Vitamin C	0	1	0	1	0.00971	NaN	REL
Sperm Motility	0	1	0	1	0.00833	NaN	ITK,JAK3
Wnt/β-catenin Signaling	0	1	0	1	0.0061	NaN	TCF3
Endocannabinoid Neuronal Synapse Pathway	0	1	0	1	0.00694	NaN	PPP3CA
White Adipose Tissue Browning Pathway	0	1	0	1	0.00758	NaN	BMP7
Xenobiotic Metabolism CAR Signaling Pathway	0	1	0	1	0.00581	NaN	CHST15
Xenobiotic Metabolism PXR Signaling Pathway	0	1	0	1	0.00578	NaN	CHST15

## Sheet: TableS5_IPAadult
Ingenuity Canonical Pathways	-log(p-value)	p-value	-log(B-H p-value)	B-H p-value	Ratio	z-score	Molecules
Role of NFAT in Regulation of the Immune Response	3.71	0.000194984	2.58	0.00263027	0.0667	-2.53	CD79A,CD79B,CD80,HLA-A,HLA-DQB1,HLA-DRA,HLA-DRB5,MEF2C,NFKBIA,PIK3C2B,PPP3CA
Interferon Signaling	3.68	0.00020893	2.57	0.00269153	0.161	-2.236	ISG15,MX1,OAS1,PSMB8,TAP1
PPAR Signaling	1.45	0.0354813	0.83	0.147911	0.0495	-2.236	IL1R1,IL1R2,IL1RN,IL33,NFKBIA
Systemic Lupus Erythematosus In T Cell Signaling Pathway	5.81	1.54882e-06	4.42	3.80189e-05	0.0751	-2	CASP4,CD80,FAS,FASLG,FOXP3,H2-T22,H2-T24,HLA-A,HLA-DQB1,HLA-DRA,HLA-DRB5,HLA-E,ICOS,PIK3C2B,PPP3CA,STAT3
Superpathway of Cholesterol Biosynthesis	2.77	0.00169824	1.91	0.0123027	0.138	-2	FDFT1,IDI1,MSMO1,SQLE
Calcium-induced T Lymphocyte Apoptosis	3.32	0.00047863	2.31	0.00489779	0.107	-1.633	HLA-A,HLA-DQB1,HLA-DRA,HLA-DRB5,PPP3CA,PRKCZ
CD28 Signaling in T Helper Cells	4.55	2.81838e-05	3.3	0.000501187	0.0909	-1.342	CD80,CTLA4,HLA-A,HLA-DQB1,HLA-DRA,HLA-DRB5,MALT1,NFKBIA,PIK3C2B,PPP3CA
fMLP Signaling in Neutrophils	1.29	0.0512861	0.726	0.187932	0.0446	-1.342	CYBB,NFKBIA,PIK3C2B,PPP3CA,PRKCZ
Phospholipase C Signaling	0.599	0.251768	0.341	0.456037	0.0253	-1.342	CD79A,CD79B,ITGB5,MEF2C,PPP3CA,PRKCZ
PKCθ Signaling in T Lymphocytes	3.57	0.000269153	2.5	0.00316228	0.0694	-1.265	CD80,HLA-A,HLA-DQB1,HLA-DRA,HLA-DRB5,MALT1,MAP3K5,NFKBIA,PIK3C2B,PPP3CA
LXR/RXR Activation	3.12	0.000758578	2.16	0.00691831	0.0734	-1.134	ABCG1,CLU,FDFT1,IL1R1,IL1R2,IL1RN,IL33,MMP9
Crosstalk between Dendritic Cells and Natural Killer Cells	6.47	3.38844e-07	4.99	1.02329e-05	0.147	-1	CD226,CD80,FAS,FASLG,HLA-A,HLA-DRA,HLA-DRB5,HLA-E,IL2RB,KLRD1
iCOS-iCOSL Signaling in T Helper Cells	5.71	1.94984e-06	4.36	4.36516e-05	0.109	-1	CD80,HLA-A,HLA-DQB1,HLA-DRA,HLA-DRB5,ICOS,IL2RB,NFKBIA,PIK3C2B,PLEKHA1,PPP3CA
IL-9 Signaling	2.56	0.00275423	1.71	0.0194984	0.121	-1	BCL3,PIK3C2B,SOCS3,STAT3
Role of Pattern Recognition Receptors in Recognition of Bacteria and Viruses	2.46	0.00346737	1.65	0.0223872	0.058	-1	EIF2AK2,FASLG,IL33,IRF7,OAS1,PIK3C2B,PRKCZ,TNFSF8
B Cell Receptor Signaling	2.44	0.00363078	1.64	0.0229087	0.0529	-1	CD22,CD79A,CD79B,MALT1,MAP3K5,MEF2C,NFKBIA,PIK3C2B,PPP3CA
Relaxin Signaling	2.3	0.00501187	1.52	0.0301995	0.0544	-1	MMP9,NFKBIA,PDE4D,PDE9A,PIK3C2B,PRKCZ,SMPDL3A,SMPDL3B
p70S6K Signaling	0.73	0.186209	0.401	0.397192	0.032	-1	CD79A,CD79B,PIK3C2B,PRKCZ
Opioid Signaling Pathway	0	1	0	1	0.0168	-1	NFKBIA,PPP3CA,PRKCZ,RGS1
Neuroinflammation Signaling Pathway	6.38	4.16869e-07	4.94	1.14815e-05	0.0706	-0.943	BIRC3,CD200,CD80,CYBB,FAS,FASLG,HLA-A,HLA-DQB1,HLA-DRA,HLA-DRB5,HLA-E,ICAM1,IL1R1,IRAK3,IRF7,MMP9,PIK3C2B,PPP3CA,VCAM1
IL-23 Signaling Pathway	3.96	0.000109648	2.8	0.00158489	0.14	-0.816	FOXP3,NFKBIA,PIK3C2B,RORA,SOCS3,STAT3
Activation of IRF by Cytosolic Pattern Recognition Receptors	3.59	0.00025704	2.51	0.0030903	0.12	-0.816	DHX58,IFIT2,IRF7,ISG15,NFKBIA,ZBP1
PI3K Signaling in B Lymphocytes	3.16	0.000691831	2.2	0.00630957	0.0672	-0.816	ATF6,CD79A,CD79B,CR2,MALT1,NFKBIA,PLEKHA1,PPP3CA,PRKCZ
PPARα/RXRα Activation	1.33	0.0467735	0.74	0.18197	0.0383	-0.816	BCL3,GPD2,IL1R1,IL1R2,ITGB5,MEF2C,NFKBIA
Senescence Pathway	0.504	0.313329	0.275	0.530884	0.0233	-0.816	CDC25B,E2F2,GADD45G,PIK3C2B,PPP3CA,PRKCZ
Systemic Lupus Erythematosus In B Cell Signaling Pathway	5.64	2.29087e-06	4.32	4.7863e-05	0.0691	-0.728	CD22,CD5,CD79A,CD79B,FASLG,IFIT2,IL33,IL6ST,IRF7,ISG15,MALT1,PIK3C2B,PIM2,PPP3CA,PRKCZ,STAT3,TNFSF8
Necroptosis Signaling Pathway	2.39	0.0040738	1.6	0.0251189	0.0563	-0.707	BIRC3,CYBB,EIF2AK2,FAS,FASLG,PPP3CA,SLC25A4,ZBP1
IL-8 Signaling	1.67	0.0213796	0.996	0.100925	0.0421	-0.707	CR2,CYBB,ICAM1,IRAK3,MMP9,PIK3C2B,PRKCZ,VCAM1
HIF1α Signaling	1.65	0.0223872	0.975	0.105925	0.0417	-0.707	CYBB,FOXP3,HK2,MMP9,PIK3C2B,PPP3CA,PRKCZ,STAT3
Th1 Pathway	7.31	4.89779e-08	5.6	2.51189e-06	0.124	-0.632	CD80,CXCR3,HLA-A,HLA-DQB1,HLA-DRA,HLA-DRB5,ICAM1,ICOS,IL18R1,KLRD1,PIK3C2B,SOCS3,STAT3
Death Receptor Signaling	1.72	0.0190546	1.02	0.0954993	0.0581	-0.447	BIRC3,FAS,FASLG,MAP3K5,NFKBIA
Role of PKR in Interferon Induction and Antiviral Response	1.36	0.0436516	0.767	0.171002	0.0467	-0.447	EIF2AK2,FAS,FASLG,NFKBIA,STAT3
Coronavirus Pathogenesis Pathway	1.01	0.0977237	0.558	0.276694	0.0368	-0.447	E2F2,FASLG,IRF7,NFKBIA,STAT3
HOTAIR Regulatory Pathway	0.907	0.12388	0.502	0.314775	0.034	-0.447	ICAM1,MMP9,NFKBIA,PIK3C2B,STAT3
Regulation Of The Epithelial Mesenchymal Transition By Growth Factors Pathway	0.642	0.228034	0.362	0.43451	0.0275	-0.447	FASLG,MMP9,PIK3C2B,STAT3,TNFSF8
Cardiac Hypertrophy Signaling	0.408	0.390841	0.222	0.599791	0.0218	-0.447	IGF1R,MAP3K5,MEF2C,PIK3C2B,PPP3CA
Estrogen Receptor Signaling	0	1	0	1	0.016	-0.447	IGF1R,MMP9,PIK3C2B,PRKCZ,RUNX2
Erythropoietin Signaling	1.57	0.0269153	0.921	0.11995	0.0432	-0.378	BIRC3,FASLG,IL33,NFKBIA,PIK3C2B,PRKCZ,TNFSF8
Dendritic Cell Maturation	4.11	7.76247e-05	2.93	0.0011749	0.0738	0	CD80,HLA-A,HLA-DQB1,HLA-DRA,HLA-DRB5,HLA-E,ICAM1,IL1RN,IL33,NFKBIA,PIK3C2B
Induction of Apoptosis by HIV1	3.24	0.00057544	2.23	0.00588844	0.103	0	BIRC3,FAS,FASLG,MAP3K5,NFKBIA,SLC25A4
NF-κB Activation by Viruses	2.65	0.00223872	1.79	0.0162181	0.08	0	CR2,CXCR5,EIF2AK2,NFKBIA,PIK3C2B,PRKCZ
CD40 Signaling	2.24	0.0057544	1.47	0.0338844	0.0781	0	FCER2,ICAM1,NFKBIA,PIK3C2B,STAT3
Growth Hormone Signaling	2.16	0.00691831	1.41	0.0389045	0.0746	0	IGF1R,PIK3C2B,PRKCZ,SOCS3,STAT3
HMGB1 Signaling	1.7	0.0199526	1.01	0.0977237	0.0461	0	FASLG,ICAM1,IL1R1,IL33,PIK3C2B,TNFSF8,VCAM1
RANK Signaling in Osteoclasts	1.68	0.020893	0.996	0.100925	0.0568	0	BIRC3,MAP3K5,NFKBIA,PIK3C2B,PPP3CA
Nur77 Signaling in T Lymphocytes	1.67	0.0213796	0.996	0.100925	0.0678	0	CD80,FASLG,PPP3CA,PRKCZ
IL-3 Signaling	1.31	0.0489779	0.726	0.187932	0.0519	0	PIK3C2B,PPP3CA,PRKCZ,STAT3
Prolactin Signaling	1.27	0.0537032	0.719	0.190985	0.0506	0	PIK3C2B,PRKCZ,SOCS3,STAT3
PDGF Signaling	1.19	0.0645654	0.676	0.210863	0.0476	0	EIF2AK2,PIK3C2B,SPHK1,STAT3
Mouse Embryonic Stem Cell Pluripotency	0.967	0.107895	0.547	0.283792	0.0396	0	ID3,IL6ST,PIK3C2B,STAT3
Sphingosine-1-phosphate Signaling	0.879	0.13213	0.487	0.325837	0.0367	0	CASP4,PIK3C2B,SMPD2,SPHK1
Role of NFAT in Cardiac Hypertrophy	0.775	0.16788	0.434	0.368129	0.029	0	IGF1R,IL6ST,MEF2C,PIK3C2B,PPP3CA,PRKCZ
Breast Cancer Regulation by Stathmin1	0.545	0.285102	0.303	0.497737	0.0218	0	ADGRG5,ADORA2A,CCR3,CCR6,CXCR6,E2F2,GPR15,GPR160,MMP9,PIK3C2B,PRKCZ,STAT3
Huntington's Disease Signaling	0.246	0.567545	0.14	0.724436	0.0179	0	CASP4,IGF1R,PIK3C2B,PRKCZ
Colorectal Cancer Metastasis Signaling	0	1	0	1	0.0164	0	IL6ST,MMP9,PIK3C2B,STAT3
Natural Killer Cell Signaling	2.49	0.00323594	1.68	0.020893	0.0539	0.333	CD226,FASLG,HLA-A,HLA-E,IL18R1,IL2RB,KLRD1,MAP3K5,PIK3C2B
3-phosphoinositide Biosynthesis	1.62	0.0239883	0.959	0.109901	0.0443	0.378	ACP5,CDC25B,PIK3C2B,PPP3CA,PPTC7,SOCS3,UBLCP1
Superpathway of Inositol Phosphate Compounds	1.26	0.0549541	0.708	0.195884	0.0368	0.378	ACP5,CDC25B,PIK3C2B,PPP3CA,PPTC7,SOCS3,UBLCP1
IGF-1 Signaling	2.65	0.00223872	1.79	0.0162181	0.0693	0.447	CCN3,IGF1R,IGFBP4,PIK3C2B,PRKCZ,SOCS3,STAT3
Toll-like Receptor Signaling	2	0.01	1.26	0.0549541	0.0685	0.447	EIF2AK2,IL1RN,IL33,IRAK3,NFKBIA
Leukocyte Extravasation Signaling	1.76	0.017378	1.05	0.0891251	0.0437	0.447	CLDN10,CTTN,CYBB,ICAM1,MMP9,PIK3C2B,PRKCZ,VCAM1
Apoptosis Signaling	1.55	0.0281838	0.91	0.123027	0.0526	0.447	BIRC3,FAS,FASLG,MAP3K5,NFKBIA
Apelin Endothelial Signaling Pathway	1.29	0.0512861	0.726	0.187932	0.0446	0.447	ICAM1,MEF2C,PIK3C2B,PRKCZ,VCAM1
Xenobiotic Metabolism General Signaling Pathway	0.979	0.104954	0.55	0.281838	0.036	0.447	AHR,MAP3K5,MGST2,PIK3C2B,PRKCZ
Tumor Microenvironment Pathway	3.06	0.000870964	2.14	0.00724436	0.0599	0.632	CTLA4,FAS,FASLG,HLA-A,HLA-E,ICAM1,MMP9,PIK3C2B,STAT3,TIAM1
CREB Signaling in Neurons	0.264	0.544503	0.15	0.707946	0.0179	0.632	ADGRG5,ADORA2A,CCR3,CCR6,CXCR6,GPR15,GPR160,IGF1R,PIK3C2B,PRKCZ
Type I Diabetes Mellitus Signaling	6.64	2.29087e-07	5.13	7.4131e-06	0.12	0.816	CD80,FAS,FASLG,HLA-A,HLA-DQB1,HLA-DRA,HLA-DRB5,HLA-E,IL1R1,MAP3K5,NFKBIA,SOCS3
D-myo-inositol (1,4,5,6)-Tetrakisphosphate Biosynthesis	1.47	0.0338844	0.845	0.142889	0.0448	0.816	ACP5,CDC25B,PPP3CA,PPTC7,SOCS3,UBLCP1
D-myo-inositol (3,4,5,6)-tetrakisphosphate Biosynthesis	1.47	0.0338844	0.845	0.142889	0.0448	0.816	ACP5,CDC25B,PPP3CA,PPTC7,SOCS3,UBLCP1
3-phosphoinositide Degradation	1.3	0.0501187	0.726	0.187932	0.0405	0.816	ACP5,CDC25B,PPP3CA,PPTC7,SOCS3,UBLCP1
D-myo-inositol-5-phosphate Metabolism	1.29	0.0512861	0.721	0.190108	0.0403	0.816	ACP5,CDC25B,PPP3CA,PPTC7,SOCS3,UBLCP1
Production of Nitric Oxide and Reactive Oxygen Species in Macrophages	1.02	0.0954993	0.561	0.274789	0.0343	0.816	CLU,CYBB,MAP3K5,NFKBIA,PIK3C2B,PRKCZ
NF-κB Signaling	3.64	0.000229087	2.55	0.00281838	0.0655	0.905	EIF2AK2,IGF1R,IL1R1,IL1R2,IL1RN,IL33,IRAK3,MALT1,NFKBIA,PIK3C2B,PRKCZ
p38 MAPK Signaling	4.58	2.63027e-05	3.32	0.00047863	0.0917	1	CDC25B,FAS,FASLG,IL1R1,IL1R2,IL1RN,IL33,IRAK3,MAP3K5,MEF2C
Type II Diabetes Mellitus Signaling	1.39	0.040738	0.788	0.16293	0.0429	1	MAP3K5,NFKBIA,PIK3C2B,PRKCZ,SMPD2,SOCS3
HGF Signaling	1.21	0.0616595	0.69	0.204174	0.0424	1	ITGB5,MAP3K5,PIK3C2B,PRKCZ,STAT3
Aryl Hydrocarbon Receptor Signaling	1.01	0.0977237	0.558	0.276694	0.0368	1	AHR,FAS,FASLG,MGST2,NCOA7
NGF Signaling	0.86	0.138038	0.479	0.331894	0.036	1	MAP3K5,PIK3C2B,PRKCZ,SMPD2
Cholecystokinin/Gastrin-mediated Signaling	0.848	0.141906	0.474	0.335738	0.0357	1	IL1RN,IL33,MEF2C,PRKCZ
Adrenomedullin signaling pathway	0.362	0.43451	0.197	0.635331	0.0213	1	IL1RN,IL33,PIK3C2B,RAMP3
Protein Kinase A Signaling	0.47	0.338844	0.256	0.554626	0.0217	1.134	CDC25B,NFKBIA,PDE4D,PDE9A,PPP3CA,PRKCZ,SMPDL3A,SMPDL3B
Hepatic Fibrosis Signaling Pathway	1.89	0.0128825	1.16	0.0691831	0.0363	1.155	CYBB,ICAM1,IL1R1,IL1R2,IL1RN,IL33,IRAK3,ITGB5,NFKBIA,PIK3C2B,PRKCZ,STAT3,VCAM1
Tec Kinase Signaling	1.55	0.0281838	0.907	0.12388	0.0427	1.342	FAS,FASLG,GTF2I,ITGB5,PIK3C2B,PRKCZ,STAT3
Cardiac β-adrenergic Signaling	1.05	0.0891251	0.58	0.263027	0.0379	1.342	PDE4D,PDE9A,PKIB,SMPDL3A,SMPDL3B
Semaphorin Neuronal Repulsive Signaling Pathway	1.05	0.0891251	0.58	0.263027	0.0379	1.342	ITGB5,MICAL1,NRP1,PDE4D,PIK3C2B
Th2 Pathway	7.59	2.5704e-08	5.81	1.54882e-06	0.119	1.414	CCR3,CD80,CXCR6,HLA-A,HLA-DQB1,HLA-DRA,HLA-DRB5,ICAM1,ICOS,IL2RB,IL33,PIK3C2B,SOCS3,TNFRSF4
Osteoarthritis Pathway	2.39	0.0040738	1.6	0.0251189	0.0485	1.414	ANXA2,CASP4,IL1R1,IL1R2,ITGB5,MEF2C,MMP9,RBPJ,RUNX2,SPHK1
cAMP-mediated signaling	1.38	0.0416869	0.777	0.167109	0.0369	1.414	ADORA2A,PDE4D,PDE9A,PKIB,PPP3CA,SMPDL3A,SMPDL3B,STAT3
PD-1, PD-L1 cancer immunotherapy pathway	4.48	3.31131e-05	3.25	0.000562341	0.1	1.667	CD80,FOXP3,HLA-A,HLA-DQB1,HLA-DRA,HLA-DRB5,HLA-E,IL2RB,PIK3C2B
MSP-RON Signaling In Macrophages Pathway	4.11	7.76247e-05	2.93	0.0011749	0.09	1.667	HLA-DQB1,HLA-DRA,HLA-DRB5,NFKBIZ,PIK3C2B,PRKCZ,SBNO2,SOCS3,STAT3
IL-6 Signaling	3.43	0.000371535	2.41	0.00389045	0.0732	1.667	IL1R1,IL1R2,IL1RN,IL33,IL6ST,NFKBIA,PIK3C2B,SOCS3,STAT3
Th17 Activation Pathway	6.79	1.62181e-07	5.16	6.91831e-06	0.159	1.897	AHR,BATF,CCR6,FOXP3,IL1R1,IL21R,IRAK3,RORA,SOCS3,STAT3
tRNA Splicing	2.18	0.00660693	1.42	0.0380189	0.0952	2	PDE4D,PDE9A,SMPDL3A,SMPDL3B
Ceramide Signaling	1.76	0.017378	1.05	0.0891251	0.0595	2	CERK,PIK3C2B,PRKCZ,SMPD2,SPHK1
Cardiac Hypertrophy Signaling (Enhanced)	4.74	1.8197e-05	3.45	0.000354813	0.0481	2.065	ATF6,CYBB,FASLG,IGF1R,IL18R1,IL1R1,IL1R2,IL21R,IL2RB,IL33,IL6ST,ITGB5,MAP3K5,MEF2C,PDE4D,PDE9A,PIK3C2B,PPP3CA,PRKCZ,SMPDL3A,SMPDL3B,STAT3,TNFSF8
Acute Phase Response Signaling	3.04	0.000912011	2.13	0.0074131	0.0595	2.121	C1S,IL1R1,IL1RN,IL33,IL6ST,MAP3K5,NFKBIA,SERPING1,SOCS3,STAT3
T Cell Exhaustion Signaling Pathway	4.38	4.16869e-05	3.17	0.000676083	0.0791	2.449	BATF,CD80,CTLA4,HLA-A,HLA-DQB1,HLA-DRA,HLA-DRB5,HLA-E,LAG3,PIK3C2B,STAT3
Antigen Presentation Pathway	9.76	1.7378e-10	7.36	4.36516e-08	0.375	NaN	CD74,HLA-A,HLA-DQB1,HLA-DRA,HLA-DRB5,HLA-E,PSMB8,PSMB9,TAP1
Th1 and Th2 Activation Pathway	9.68	2.0893e-10	7.36	4.36516e-08	0.12	NaN	CCR3,CD80,CXCR3,CXCR6,HLA-A,HLA-DQB1,HLA-DRA,HLA-DRB5,ICAM1,ICOS,IL18R1,IL2RB,IL33,KLRD1,PIK3C2B,SOCS3,STAT3,TNFRSF4
Graft-versus-Host Disease Signaling	9.44	3.63078e-10	7.29	5.12861e-08	0.286	NaN	CD80,FAS,FASLG,HLA-A,HLA-DQB1,HLA-DRA,HLA-DRB5,HLA-E,IL1RN,IL33
T Helper Cell Differentiation	8.98	1.04713e-09	6.96	1.09648e-07	0.19	NaN	CD80,CXCR5,FOXP3,HLA-A,HLA-DQB1,HLA-DRA,HLA-DRB5,ICOS,IL18R1,IL21R,IL6ST,STAT3
Altered T Cell and B Cell Signaling in Rheumatoid Arthritis	8.86	1.38038e-09	6.93	1.1749e-07	0.165	NaN	CCL21,CD79A,CD79B,CD80,CXCL13,FAS,FASLG,HLA-A,HLA-DQB1,HLA-DRA,HLA-DRB5,IL1RN,IL33
Allograft Rejection Signaling	7.89	1.28825e-08	6.04	9.12011e-07	0.204	NaN	CD80,FAS,FASLG,H2-T22,H2-T24,HLA-A,HLA-DQB1,HLA-DRA,HLA-DRB5,HLA-E
Autoimmune Thyroid Disease Signaling	7.27	5.37032e-08	5.6	2.51189e-06	0.258	NaN	CD80,FAS,FASLG,HLA-A,HLA-DQB1,HLA-DRA,HLA-DRB5,HLA-E
B Cell Development	6.7	1.99526e-07	5.13	7.4131e-06	0.28	NaN	CD79A,CD79B,CD80,HLA-A,HLA-DQB1,HLA-DRA,HLA-DRB5
Granulocyte Adhesion and Diapedesis	6.65	2.23872e-07	5.13	7.4131e-06	0.1	NaN	CCL19,CCL21,CCL22,CLDN10,CXCL13,ICAM1,IL1R1,IL1R2,IL1RN,IL33,MMP9,SELL,SELP,VCAM1
OX40 Signaling Pathway	5.95	1.12202e-06	4.53	2.95121e-05	0.15	NaN	H2-T22,H2-T24,HLA-A,HLA-DQB1,HLA-DRA,HLA-DRB5,HLA-E,NFKBIA,TNFRSF4
Communication between Innate and Adaptive Immune Cells	5.71	1.94984e-06	4.36	4.36516e-05	0.141	NaN	CD79A,CD79B,CD80,HLA-A,HLA-DRA,HLA-DRB5,HLA-E,IL1RN,IL33
Agranulocyte Adhesion and Diapedesis	5.29	5.12861e-06	3.99	0.000102329	0.0828	NaN	CCL19,CCL21,CCL22,CLDN10,CXCL13,ICAM1,IL1R1,IL1RN,IL33,MMP9,SELL,SELP,VCAM1
Role of Osteoblasts, Osteoclasts and Chondrocytes in Rheumatoid Arthritis	3.9	0.000125893	2.75	0.00177828	0.061	NaN	ACP5,BIRC3,BMP7,IL18R1,IL1R1,IL1R2,IL1RN,IL33,MAP3K5,NFKBIA,PIK3C2B,PPP3CA,RUNX2
IL-10 Signaling	3.68	0.00020893	2.57	0.00269153	0.103	NaN	IL1R1,IL1R2,IL1RN,IL33,NFKBIA,SOCS3,STAT3
Hepatic Fibrosis / Hepatic Stellate Cell Activation	3.53	0.000295121	2.48	0.00331131	0.0636	NaN	CCL21,CXCR3,FAS,FASLG,ICAM1,IGF1R,IGFBP4,IL1R1,IL1R2,MMP9,VCAM1
Role of Macrophages, Fibroblasts and Endothelial Cells in Rheumatoid Arthritis	3.5	0.000316228	2.46	0.00346737	0.0505	NaN	ICAM1,IL18R1,IL1R1,IL1R2,IL1RN,IL33,IL6ST,IRAK3,NFKBIA,PIK3C2B,PPP3CA,PRKCZ,SOCS3,STAT3,VCAM1
Epoxysqualene Biosynthesis	3.5	0.000316228	2.46	0.00346737	1	NaN	FDFT1,SQLE
STAT3 Pathway	3.2	0.000630957	2.21	0.00616595	0.0682	NaN	IGF1R,IL18R1,IL1R1,IL1R2,IL21R,IL2RB,IL6ST,SOCS3,STAT3
Phagosome Maturation	3.18	0.000660693	2.2	0.00630957	0.0677	NaN	CTSC,CTSW,CYBB,HLA-A,HLA-DRA,HLA-DRB5,HLA-E,TAP1,TUBE1
Tumoricidal Function of Hepatic Natural Killer Cells	3.17	0.000676083	2.2	0.00630957	0.174	NaN	FAS,FASLG,ICAM1,SERPINB9
Cdc42 Signaling	3.09	0.000812831	2.14	0.00724436	0.0657	NaN	H2-T22,H2-T24,HLA-A,HLA-DQB1,HLA-DRA,HLA-DRB5,HLA-E,ITGB5,PRKCZ
Systemic Lupus Erythematosus Signaling	3.08	0.000831764	2.14	0.00724436	0.0602	NaN	CD22,CD79A,CD79B,CD80,HLA-A,HLA-E,IL1RN,IL33,PIK3C2B,PIM2
Atherosclerosis Signaling	3.06	0.000870964	2.14	0.00724436	0.0721	NaN	CCR3,CLU,ICAM1,IL1RN,IL33,MMP9,SELP,VCAM1
Cytotoxic T Lymphocyte-mediated Apoptosis of Target Cells	2.96	0.00109648	2.06	0.00870964	0.154	NaN	FAS,FASLG,HLA-A,HLA-E
Cholesterol Biosynthesis I	2.85	0.00141254	1.97	0.0107152	0.231	NaN	FDFT1,MSMO1,SQLE
Cholesterol Biosynthesis II (via 24,25-dihydrolanosterol)	2.85	0.00141254	1.97	0.0107152	0.231	NaN	FDFT1,MSMO1,SQLE
Cholesterol Biosynthesis III (via Desmosterol)	2.85	0.00141254	1.97	0.0107152	0.231	NaN	FDFT1,MSMO1,SQLE
Glucocorticoid Receptor Signaling	2.53	0.00295121	1.69	0.0204174	0.0392	NaN	ANXA1,GJA1,ICAM1,IL18R1,IL1R1,IL1R2,IL1RN,IL21R,IL2RB,IL6ST,MMP9,NFKBIA,PIK3C2B,PPP3CA,STAT3,VCAM1
Complement System	2.51	0.0030903	1.68	0.020893	0.118	NaN	C1S,CD59,CR2,SERPING1
IL-4 Signaling	2.51	0.0030903	1.68	0.020893	0.075	NaN	FCER2,HLA-A,HLA-DQB1,HLA-DRA,HLA-DRB5,PIK3C2B
Hepatic Cholestasis	2.36	0.00436516	1.58	0.0263027	0.0514	NaN	FASLG,IL1R1,IL1R2,IL1RN,IL33,IRAK3,NFKBIA,PRKCZ,TNFSF8
PI3K/AKT Signaling	2.3	0.00501187	1.52	0.0301995	0.0503	NaN	IL18R1,IL1R1,IL1R2,IL21R,IL2RB,IL6ST,ITGB5,MAP3K5,NFKBIA
Role of JAK1 and JAK3 in γc Cytokine Signaling	2.16	0.00691831	1.41	0.0389045	0.0746	NaN	IL21R,IL2RB,PIK3C2B,SOCS3,STAT3
Role of JAK family kinases in IL-6-type Cytokine Signaling	2.01	0.00977237	1.27	0.0537032	0.12	NaN	IL6ST,SOCS3,STAT3
CTLA4 Signaling in Cytotoxic T Lymphocytes	1.89	0.0128825	1.16	0.0691831	0.0641	NaN	CD80,CTLA4,HLA-A,HLA-E,PIK3C2B
NAD Phosphorylation and Dephosphorylation	1.8	0.0158489	1.08	0.0831764	0.182	NaN	ACP3,ACP5
Role of RIG1-like Receptors in Antiviral Innate Immunity	1.79	0.0162181	1.08	0.0831764	0.1	NaN	DHX58,IRF7,NFKBIA
Asparagine Biosynthesis I	1.75	0.0177828	1.05	0.0891251	1	NaN	ASNS
Primary Immunodeficiency Signaling	1.61	0.0245471	0.951	0.111944	0.0857	NaN	CD79A,ICOS,TAP1
Notch Signaling	1.58	0.0263027	0.924	0.119124	0.0833	NaN	DTX1,DTX3,RBPJ
Virus Entry via Endocytic Pathways	1.55	0.0281838	0.91	0.123027	0.0526	NaN	HLA-A,HLA-E,ITGB5,PIK3C2B,PRKCZ
Glycerol-3-phosphate Shuttle	1.45	0.0354813	0.83	0.147911	0.5	NaN	GPD2
Oncostatin M Signaling	1.44	0.0363078	0.818	0.152055	0.0732	NaN	CHI3L1,IL6ST,STAT3
T Cell Receptor Signaling	1.42	0.0380189	0.81	0.154882	0.0485	NaN	CTLA4,MALT1,NFKBIA,PIK3C2B,PPP3CA
Cardiomyocyte Differentiation via BMP Receptors	1.39	0.040738	0.788	0.16293	0.111	NaN	BMP7,MEF2C
Molecular Mechanisms of Cancer	1.36	0.0436516	0.767	0.171002	0.0313	NaN	BIRC3,BMP7,CDC25B,E2F2,FAS,FASLG,ITGB5,MAP3K5,NFKBIA,PIK3C2B,PRKCZ,RBPJ
Endoplasmic Reticulum Stress Pathway	1.31	0.0489779	0.726	0.187932	0.1	NaN	ATF6,MAP3K5
Oxidized GTP and dGTP Detoxification	1.28	0.0524807	0.719	0.190985	0.333	NaN	DDX6
PEDF Signaling	1.27	0.0537032	0.719	0.190985	0.0506	NaN	FAS,FASLG,NFKBIA,PIK3C2B
TR/RXR Activation	1.24	0.057544	0.701	0.199067	0.0494	NaN	BCL3,PIK3C2B,SREBF2,THRB
LPS-stimulated MAPK Signaling	1.24	0.057544	0.701	0.199067	0.0494	NaN	MAP3K5,NFKBIA,PIK3C2B,PRKCZ
HER-2 Signaling in Breast Cancer	1.24	0.057544	0.701	0.199067	0.0494	NaN	ITGB5,MAP3K5,PIK3C2B,PRKCZ
NAD Salvage Pathway II	1.23	0.0588844	0.699	0.199986	0.0909	NaN	ACP3,ACP5
Phagosome Formation	1.23	0.0588844	0.695	0.201837	0.0427	NaN	CR2,FCER2,ITGB5,PIK3C2B,PRKCZ
Rac Signaling	1.21	0.0616595	0.69	0.204174	0.0424	NaN	CYBB,ITGB5,PIK3C2B,PRKCZ,TIAM1
Lymphotoxin β Receptor Signaling	1.2	0.0630957	0.678	0.209894	0.0588	NaN	NFKBIA,PIK3C2B,VCAM1
IL-22 Signaling	1.17	0.0676083	0.652	0.222844	0.0833	NaN	SOCS3,STAT3
Unfolded protein response	1.16	0.0691831	0.648	0.224905	0.0566	NaN	ATF6,MAP3K5,SREBF2
Arsenate Detoxification I (Glutaredoxin)	1.16	0.0691831	0.648	0.224905	0.25	NaN	AS3MT
Regulation of IL-2 Expression in Activated and Anergic T Lymphocytes	1.15	0.0707946	0.644	0.226986	0.046	NaN	CD80,MALT1,NFKBIA,PPP3CA
Gluconeogenesis I	1.14	0.0724436	0.635	0.231739	0.08	NaN	ENO3,ME2
CNTF Signaling	1.12	0.0758578	0.623	0.238232	0.0545	NaN	IL6ST,PIK3C2B,STAT3
p53 Signaling	1.09	0.0812831	0.599	0.251768	0.044	NaN	CCNG1,FAS,GADD45G,PIK3C2B
Role of Hypercytokinemia/hyperchemokinemia in the Pathogenesis of Influenza	1.08	0.0831764	0.587	0.258821	0.0741	NaN	IL1RN,IL33
Protein Ubiquitination Pathway	1.07	0.0851138	0.587	0.258821	0.0317	NaN	BIRC3,HLA-A,HLA-E,PSMB8,PSMB9,TAP1,USP18,USP46
Tetrahydrofolate Salvage from 5,10-methenyltetrahydrofolate	1.06	0.0870964	0.585	0.260016	0.2	NaN	MTHFD2
Myo-inositol Biosynthesis	1.06	0.0870964	0.585	0.260016	0.2	NaN	ISYNA1
Trans, trans-farnesyl Diphosphate Biosynthesis	1.06	0.0870964	0.585	0.260016	0.2	NaN	IDI1
Airway Inflammation in Asthma	1.05	0.0891251	0.58	0.263027	0.0714	NaN	IL33,MMP9
Sumoylation Pathway	1.04	0.0912011	0.573	0.267301	0.0421	NaN	FAS,FASLG,MAP3K5,NFKBIA
TNFR2 Signaling	1.02	0.0954993	0.561	0.274789	0.069	NaN	BIRC3,NFKBIA
IL-17A Signaling in Airway Cells	1.02	0.0954993	0.559	0.276058	0.0492	NaN	NFKBIA,PIK3C2B,STAT3
Thrombopoietin Signaling	1	0.1	0.553	0.279898	0.0484	NaN	PIK3C2B,PRKCZ,STAT3
MIF-mediated Glucocorticoid Regulation	1	0.1	0.553	0.279898	0.0667	NaN	CD74,NFKBIA
Trehalose Degradation II (Trehalase)	0.987	0.103039	0.553	0.279898	0.167	NaN	HK2
Glycerol Degradation I	0.987	0.103039	0.553	0.279898	0.167	NaN	GPD2
Zymosterol Biosynthesis	0.987	0.103039	0.553	0.279898	0.167	NaN	MSMO1
Salvage Pathways of Pyrimidine Deoxyribonucleotides	0.987	0.103039	0.553	0.279898	0.167	NaN	APOBEC3B
4-1BB Signaling in T Lymphocytes	0.975	0.105925	0.55	0.281838	0.0645	NaN	MAP3K5,NFKBIA
Role of JAK2 in Hormone-like Cytokine Signaling	0.975	0.105925	0.55	0.281838	0.0645	NaN	SOCS3,STAT3
G-Protein Coupled Receptor Signaling	0.975	0.105925	0.55	0.281838	0.0301	NaN	ADORA2A,NFKBIA,PDE4D,PDE9A,PIK3C2B,SMPDL3A,SMPDL3B,STAT3
Neuroprotective Role of THOP1 in Alzheimer's Disease	0.943	0.114025	0.526	0.297852	0.0388	NaN	HLA-A,HLA-E,MMP9,TAC1
IL-17A Signaling in Fibroblasts	0.928	0.118032	0.514	0.306196	0.0606	NaN	NFKBIA,NFKBIZ
Pathogenesis of Multiple Sclerosis	0.924	0.119124	0.511	0.308319	0.143	NaN	CXCR3
Airway Pathology in Chronic Obstructive Pulmonary Disease	0.91	0.123027	0.502	0.314775	0.0377	NaN	FASLG,IL33,MMP9,TNFSF8
TWEAK Signaling	0.91	0.123027	0.502	0.314775	0.0588	NaN	BIRC3,NFKBIA
Glioma Signaling	0.9	0.125893	0.502	0.314775	0.0374	NaN	E2F2,IGF1R,PIK3C2B,PRKCZ
Pancreatic Adenocarcinoma Signaling	0.9	0.125893	0.502	0.314775	0.0374	NaN	E2F2,MMP9,PIK3C2B,STAT3
GM-CSF Signaling	0.9	0.125893	0.502	0.314775	0.0435	NaN	PIK3C2B,PPP3CA,STAT3
Caveolar-mediated Endocytosis Signaling	0.886	0.130017	0.489	0.32434	0.0429	NaN	HLA-A,HLA-E,ITGB5
Histidine Degradation III	0.87	0.134896	0.484	0.328095	0.125	NaN	MTHFD2
Sphingomyelin Metabolism	0.87	0.134896	0.484	0.328095	0.125	NaN	SMPD2
Role of Cytokines in Mediating Communication between Immune Cells	0.866	0.136144	0.483	0.328852	0.0556	NaN	IL1RN,IL33
Leptin Signaling in Obesity	0.857	0.138995	0.479	0.331894	0.0417	NaN	PIK3C2B,SOCS3,STAT3
FcγRIIB Signaling in B Lymphocytes	0.845	0.142889	0.474	0.335738	0.0411	NaN	CD79A,CD79B,PIK3C2B
IL-15 Signaling	0.845	0.142889	0.474	0.335738	0.0411	NaN	IL2RB,PIK3C2B,STAT3
Macropinocytosis Signaling	0.833	0.146893	0.466	0.341979	0.0405	NaN	ITGB5,PIK3C2B,PRKCZ
BEX2 Signaling Pathway	0.833	0.146893	0.466	0.341979	0.0405	NaN	LGALS1,NFKBIA,STAT3
MIF Regulation of Innate Immunity	0.83	0.147911	0.466	0.341979	0.0526	NaN	CD74,NFKBIA
Leucine Degradation I	0.824	0.149968	0.466	0.341979	0.111	NaN	BCAT1
GDP-glucose Biosynthesis	0.824	0.149968	0.466	0.341979	0.111	NaN	HK2
Folate Transformations I	0.824	0.149968	0.466	0.341979	0.111	NaN	MTHFD2
Role of NANOG in Mammalian Embryonic Stem Cell Pluripotency	0.81	0.154882	0.455	0.350752	0.0345	NaN	BMP7,IL6ST,PIK3C2B,STAT3
VDR/RXR Activation	0.796	0.159956	0.444	0.359749	0.039	NaN	PRKCZ,RUNX2,SERPINB1
VEGF Family Ligand-Receptor Interactions	0.785	0.164059	0.438	0.364754	0.0385	NaN	NRP1,PIK3C2B,PRKCZ
Glucose and Glucose-1-phosphate Degradation	0.783	0.164816	0.438	0.364754	0.1	NaN	HK2
Prostanoid Biosynthesis	0.783	0.164816	0.438	0.364754	0.1	NaN	CYP2S1
Calcium Transport I	0.783	0.164816	0.438	0.364754	0.1	NaN	ATP2B4
JAK/Stat Signaling	0.775	0.16788	0.434	0.368129	0.038	NaN	PIK3C2B,SOCS3,STAT3
LPS/IL-1 Mediated Inhibition of RXR Function	0.762	0.172982	0.424	0.376704	0.0287	NaN	ABCG1,IL1R1,IL1R2,IL1RN,IL33,MGST2
Oleate Biosynthesis II (Animals)	0.745	0.179887	0.409	0.389942	0.0909	NaN	Scd2
iNOS Signaling	0.73	0.186209	0.401	0.397192	0.0455	NaN	IRAK3,NFKBIA
FGF Signaling	0.73	0.186209	0.401	0.397192	0.0361	NaN	MAP3K5,PIK3C2B,STAT3
Gα12/13 Signaling	0.721	0.190108	0.396	0.401791	0.0317	NaN	MAP3K5,MEF2C,NFKBIA,PIK3C2B
nNOS Signaling in Neurons	0.717	0.191867	0.394	0.403645	0.0444	NaN	PPP3CA,PRKCZ
FAT10 Cancer Signaling Pathway	0.717	0.191867	0.394	0.403645	0.0444	NaN	NFKBIA,STAT3
Guanosine Nucleotides Degradation III	0.71	0.194984	0.393	0.404576	0.0833	NaN	ACP3
UDP-N-acetyl-D-galactosamine Biosynthesis II	0.71	0.194984	0.393	0.404576	0.0833	NaN	HK2
CCR5 Signaling in Macrophages	0.699	0.199986	0.384	0.413048	0.0349	NaN	FAS,FASLG,PRKCZ
Iron homeostasis signaling pathway	0.697	0.200909	0.384	0.413048	0.031	NaN	BMP7,CYBRD1,STAT3,TWSG1
Acute Myeloid Leukemia Signaling	0.69	0.204174	0.38	0.416869	0.0345	NaN	PIK3C2B,PIM2,STAT3
Myc Mediated Apoptosis Signaling	0.686	0.206063	0.38	0.416869	0.0426	NaN	FAS,FASLG
TNFR1 Signaling	0.686	0.206063	0.38	0.416869	0.0426	NaN	BIRC3,NFKBIA
PTEN Signaling	0.682	0.20797	0.38	0.416869	0.0305	NaN	FASLG,IGF1R,ITGB5,PRKCZ
Leukotriene Biosynthesis	0.68	0.20893	0.38	0.416869	0.0769	NaN	MGST2
Urate Biosynthesis/Inosine 5'-phosphate Degradation	0.68	0.20893	0.38	0.416869	0.0769	NaN	ACP3
Pregnenolone Biosynthesis	0.68	0.20893	0.38	0.416869	0.0769	NaN	MICAL1
UVB-Induced MAPK Signaling	0.66	0.218776	0.365	0.431519	0.0408	NaN	PIK3C2B,PRKCZ
Clathrin-mediated Endocytosis Signaling	0.656	0.2208	0.365	0.431519	0.0278	NaN	CLU,CTTN,ITGB5,PIK3C2B,PPP3CA
IL-1 Signaling	0.652	0.222844	0.365	0.431519	0.033	NaN	IL1R1,IRAK3,NFKBIA
Mevalonate Pathway I	0.65	0.223872	0.365	0.431519	0.0714	NaN	IDI1
Adenosine Nucleotides Degradation II	0.65	0.223872	0.365	0.431519	0.0714	NaN	ACP3
Role of PI3K/AKT Signaling in the Pathogenesis of Influenza	0.648	0.224905	0.365	0.431519	0.04	NaN	NFKBIA,PIK3C2B
Role of IL-17A in Arthritis	0.648	0.224905	0.365	0.431519	0.04	NaN	NFKBIA,PIK3C2B
UVC-Induced MAPK Signaling	0.648	0.224905	0.365	0.431519	0.04	NaN	PRKCZ,SMPD2
Amyotrophic Lateral Sclerosis Signaling	0.635	0.231739	0.357	0.439542	0.0323	NaN	BIRC3,PIK3C2B,PPP3CA
TGF-β Signaling	0.635	0.231739	0.357	0.439542	0.0323	NaN	BMP7,IRF7,RUNX2
Histidine Degradation VI	0.625	0.237137	0.35	0.446684	0.0667	NaN	MICAL1
Gustation Pathway	0.616	0.242103	0.342	0.454988	0.0286	NaN	PDE4D,PDE9A,SMPDL3A,SMPDL3B
CD27 Signaling in Lymphocytes	0.611	0.244906	0.341	0.456037	0.0377	NaN	MAP3K5,NFKBIA
Gap Junction Signaling	0.6	0.251189	0.341	0.456037	0.0265	NaN	CCN3,GJA1,PIK3C2B,PPP3CA,PRKCZ
Chondroitin Sulfate Degradation (Metazoa)	0.6	0.251189	0.341	0.456037	0.0625	NaN	GM2A
Glutaryl-CoA Degradation	0.6	0.251189	0.341	0.456037	0.0625	NaN	CYP2S1
Isoleucine Degradation I	0.6	0.251189	0.341	0.456037	0.0625	NaN	BCAT1
MSP-RON Signaling Pathway	0.599	0.251768	0.341	0.456037	0.037	NaN	PIK3C2B,PRKCZ
SPINK1 General Cancer Pathway	0.599	0.251768	0.341	0.456037	0.037	NaN	PIK3C2B,STAT3
Neuropathic Pain Signaling In Dorsal Horn Neurons	0.592	0.255859	0.335	0.462381	0.0306	NaN	PIK3C2B,PRKCZ,TAC1
EGF Signaling	0.588	0.258226	0.333	0.464515	0.0364	NaN	PIK3C2B,STAT3
Ubiquinol-10 Biosynthesis (Eukaryotic)	0.577	0.26485	0.33	0.467735	0.0588	NaN	MICAL1
Dermatan Sulfate Degradation (Metazoa)	0.577	0.26485	0.33	0.467735	0.0588	NaN	GM2A
Purine Nucleotides Degradation II (Aerobic)	0.577	0.26485	0.33	0.467735	0.0588	NaN	ACP3
Autophagy	0.577	0.26485	0.33	0.467735	0.0357	NaN	CTSC,CTSW
Superpathway of Geranylgeranyldiphosphate Biosynthesis I (via Mevalonate)	0.556	0.277971	0.312	0.487528	0.0556	NaN	IDI1
GADD45 Signaling	0.536	0.291072	0.297	0.504661	0.0526	NaN	GADD45G
Valine Degradation I	0.536	0.291072	0.297	0.504661	0.0526	NaN	BCAT1
IL-2 Signaling	0.535	0.291743	0.297	0.504661	0.0333	NaN	IL2RB,PIK3C2B
Gαq Signaling	0.532	0.293765	0.296	0.505825	0.0261	NaN	NFKBIA,PIK3C2B,PPP3CA,PRKCZ
Regulation of eIF4 and p70S6K Signaling	0.526	0.297852	0.292	0.510505	0.026	NaN	EIF3C,ITGB5,PIK3C2B,PRKCZ
ErbB2-ErbB3 Signaling	0.516	0.304789	0.283	0.521195	0.0323	NaN	PIK3C2B,STAT3
ErbB4 Signaling	0.506	0.311889	0.276	0.529663	0.0317	NaN	PIK3C2B,PRKCZ
Role of JAK1, JAK2 and TYK2 in Interferon Signaling	0.5	0.316228	0.273	0.533335	0.0476	NaN	STAT3
Melatonin Signaling	0.471	0.338065	0.256	0.554626	0.0299	NaN	PRKCZ,RORA
FXR/RXR Activation	0.47	0.338844	0.256	0.554626	0.0261	NaN	CLU,IL1RN,IL33
IL-12 Signaling and Production in Macrophages	0.47	0.338844	0.256	0.554626	0.0261	NaN	CLU,PIK3C2B,PRKCZ
CCR3 Signaling in Eosinophils	0.47	0.338844	0.256	0.554626	0.0261	NaN	CCR3,PIK3C2B,PRKCZ
Inhibition of ARE-Mediated mRNA Degradation Pathway	0.47	0.338844	0.256	0.554626	0.0261	NaN	DDX6,FASLG,TNFSF8
Glutathione Redox Reactions I	0.469	0.339625	0.256	0.554626	0.0435	NaN	MGST2
Tryptophan Degradation III (Eukaryotic)	0.469	0.339625	0.256	0.554626	0.0435	NaN	CYP2S1
Apelin Cardiac Fibroblast Signaling Pathway	0.469	0.339625	0.256	0.554626	0.0435	NaN	SPHK1
TREM1 Signaling	0.463	0.34435	0.254	0.557186	0.0294	NaN	ICAM1,STAT3
Renin-Angiotensin Signaling	0.463	0.34435	0.254	0.557186	0.0259	NaN	PIK3C2B,PRKCZ,STAT3
ERK5 Signaling	0.455	0.350752	0.253	0.55847	0.029	NaN	IL6ST,MEF2C
Glioma Invasiveness Signaling	0.455	0.350752	0.253	0.55847	0.029	NaN	MMP9,PIK3C2B
Bupropion Degradation	0.453	0.352371	0.253	0.55847	0.0417	NaN	CYP2S1
Vitamin-C Transport	0.453	0.352371	0.253	0.55847	0.0417	NaN	STOM
Apelin Liver Signaling Pathway	0.453	0.352371	0.253	0.55847	0.0417	NaN	FAS
IL-7 Signaling Pathway	0.447	0.357273	0.248	0.564937	0.0286	NaN	CXCR5,PIK3C2B
14-3-3-mediated Signaling	0.439	0.363915	0.245	0.568853	0.025	NaN	MAP3K5,PIK3C2B,PRKCZ
Small Cell Lung Cancer Signaling	0.439	0.363915	0.245	0.568853	0.0282	NaN	NFKBIA,PIK3C2B
Glycolysis I	0.439	0.363915	0.245	0.568853	0.04	NaN	ENO3
Estrogen-Dependent Breast Cancer Signaling	0.432	0.369828	0.24	0.57544	0.0278	NaN	IGF1R,PIK3C2B
Neurotrophin/TRK Signaling	0.432	0.369828	0.24	0.57544	0.0278	NaN	MAP3K5,PIK3C2B
Estrogen-mediated S-phase Entry	0.426	0.374973	0.237	0.579429	0.0385	NaN	E2F2
Angiopoietin Signaling	0.424	0.376704	0.237	0.579429	0.0274	NaN	NFKBIA,PIK3C2B
Role of p14/p19ARF in Tumor Suppression	0.401	0.397192	0.217	0.606736	0.0357	NaN	PIK3C2B
NRF2-mediated Oxidative Stress Response	0.39	0.40738	0.21	0.616595	0.0221	NaN	MAP3K5,MGST2,PIK3C2B,PRKCZ
MSP-RON Signaling In Cancer Cells Pathway	0.39	0.40738	0.21	0.616595	0.0233	NaN	NFKBIA,PIK3C2B,STAT3
FLT3 Signaling in Hematopoietic Progenitor Cells	0.389	0.408319	0.21	0.616595	0.0256	NaN	PIK3C2B,STAT3
Glutathione-mediated Detoxification	0.389	0.408319	0.21	0.616595	0.0345	NaN	MGST2
Human Embryonic Stem Cell Pluripotency	0.385	0.412098	0.208	0.619441	0.0231	NaN	BMP7,PIK3C2B,SPHK1
Xenobiotic Metabolism AHR Signaling Pathway	0.382	0.414954	0.208	0.619441	0.0253	NaN	AHR,MGST2
Acetone Degradation I (to Methylglyoxal)	0.378	0.418794	0.205	0.623735	0.0333	NaN	CYP2S1
Apelin Adipocyte Signaling Pathway	0.376	0.420727	0.204	0.625173	0.025	NaN	CYBB,MGST2
BMP signaling pathway	0.37	0.42658	0.199	0.632412	0.0247	NaN	BMP7,RUNX2
Insulin Receptor Signaling	0.366	0.430527	0.197	0.635331	0.0224	NaN	PIK3C2B,PRKCZ,SOCS3
Regulation of the Epithelial-Mesenchymal Transition Pathway	0.362	0.43451	0.197	0.635331	0.0213	NaN	MMP9,PIK3C2B,RBPJ,STAT3
Ovarian Cancer Signaling	0.361	0.435512	0.197	0.635331	0.0222	NaN	GJA1,MMP9,PIK3C2B
Signaling by Rho Family GTPases	0.36	0.436516	0.197	0.635331	0.0207	NaN	CYBB,ITGB5,PIK3C2B,PRKCZ,SEPTIN11
Circadian Rhythm Signaling	0.358	0.438531	0.196	0.636796	0.0312	NaN	BHLHE40
Inhibition of Angiogenesis by TSP1	0.348	0.448745	0.19	0.645654	0.0303	NaN	MMP9
Corticotropin Releasing Hormone Signaling	0.347	0.44978	0.19	0.645654	0.0217	NaN	FASLG,MEF2C,PRKCZ
Endocannabinoid Cancer Inhibition Pathway	0.347	0.44978	0.19	0.645654	0.0217	NaN	CASP4,PIK3C2B,SMPD2
Calcium Signaling	0.346	0.450817	0.19	0.645654	0.0208	NaN	ASPH,ATP2B4,MEF2C,PPP3CA
Antiproliferative Role of TOB in T Cell Signaling	0.338	0.459198	0.184	0.654636	0.0294	NaN	TWSG1
Prostate Cancer Signaling	0.334	0.463447	0.182	0.657658	0.023	NaN	NFKBIA,PIK3C2B
Cell Cycle Regulation by BTG Family Proteins	0.329	0.468813	0.178	0.663743	0.0286	NaN	E2F2
Inhibition of Matrix Metalloproteases	0.321	0.477529	0.171	0.674528	0.0278	NaN	MMP9
Factors Promoting Cardiogenesis in Vertebrates	0.317	0.481948	0.168	0.679204	0.0207	NaN	BMP7,MEF2C,PRKCZ
EIF2 Signaling	0.313	0.486407	0.168	0.679204	0.0199	NaN	EIF2AK2,EIF3C,IGF1R,PIK3C2B
Docosahexaenoic Acid (DHA) Signaling	0.312	0.487528	0.168	0.679204	0.027	NaN	PIK3C2B
Coronavirus Replication Pathway	0.312	0.487528	0.168	0.679204	0.027	NaN	Ifitm1
ATM Signaling	0.308	0.49204	0.168	0.679204	0.0217	NaN	GADD45G,NFKBIA
ErbB Signaling	0.308	0.49204	0.168	0.679204	0.0217	NaN	PIK3C2B,PRKCZ
Salvage Pathways of Pyrimidine Ribonucleotides	0.308	0.49204	0.168	0.679204	0.0217	NaN	APOBEC3B,EIF2AK2
Mechanisms of Viral Exit from Host Cells	0.304	0.496592	0.167	0.680769	0.0263	NaN	PRKCZ
nNOS Signaling in Skeletal Muscle Cells	0.304	0.496592	0.167	0.680769	0.0263	NaN	SNTB1
Nitric Oxide Signaling in the Cardiovascular System	0.303	0.497737	0.167	0.680769	0.0215	NaN	PIK3C2B,PRKCZ
UVA-Induced MAPK Signaling	0.298	0.503501	0.165	0.683912	0.0213	NaN	PIK3C2B,SMPD2
April Mediated Signaling	0.296	0.505825	0.165	0.683912	0.0256	NaN	NFKBIA
Estrogen Biosynthesis	0.296	0.505825	0.165	0.683912	0.0256	NaN	CYP2S1
SAPK/JNK Signaling	0.293	0.509331	0.164	0.685488	0.0211	NaN	MAP3K5,PIK3C2B
Apelin Cardiomyocyte Signaling Pathway	0.293	0.509331	0.164	0.685488	0.0211	NaN	PIK3C2B,PRKCZ
B Cell Activating Factor Signaling	0.288	0.515229	0.161	0.69024	0.025	NaN	NFKBIA
Xenobiotic Metabolism Signaling	0.282	0.522396	0.157	0.696627	0.0187	NaN	AHR,MAP3K5,MGST2,PIK3C2B,PRKCZ
BAG2 Signaling Pathway	0.281	0.5236	0.157	0.696627	0.0244	NaN	ANXA2
Actin Cytoskeleton Signaling	0.268	0.539511	0.15	0.707946	0.0186	NaN	ITGB5,PIK3C2B,SSH2,TIAM1
Tight Junction Signaling	0.268	0.539511	0.15	0.707946	0.019	NaN	CLDN10,PRKCZ,TIAM1
Apelin Pancreas Signaling Pathway	0.267	0.540754	0.15	0.707946	0.0233	NaN	PIK3C2B
Neuregulin Signaling	0.266	0.542001	0.15	0.707946	0.0198	NaN	ITGB5,PRKCZ
Chronic Myeloid Leukemia Signaling	0.266	0.542001	0.15	0.707946	0.0198	NaN	E2F2,PIK3C2B
PAK Signaling	0.266	0.542001	0.15	0.707946	0.0198	NaN	ITGB5,PIK3C2B
Glioblastoma Multiforme Signaling	0.261	0.548277	0.15	0.707946	0.0187	NaN	E2F2,IGF1R,PIK3C2B
Telomerase Signaling	0.261	0.548277	0.15	0.707946	0.0196	NaN	IL2RB,PIK3C2B
PFKFB4 Signaling Pathway	0.26	0.549541	0.15	0.707946	0.0227	NaN	HK2
FAK Signaling	0.257	0.55335	0.148	0.711214	0.0194	NaN	ITGB5,PIK3C2B
Paxillin Signaling	0.249	0.563638	0.141	0.72277	0.019	NaN	ITGB5,PIK3C2B
Ephrin A Signaling	0.248	0.564937	0.141	0.72277	0.0217	NaN	PIK3C2B
Transcriptional Regulatory Network in Embryonic Stem Cells	0.237	0.579429	0.132	0.737904	0.0208	NaN	STAT3
GP6 Signaling Pathway	0.234	0.583445	0.131	0.739605	0.0183	NaN	PIK3C2B,PRKCZ
Melanoma Signaling	0.231	0.587489	0.131	0.739605	0.0204	NaN	PIK3C2B
Cell Cycle: G2/M DNA Damage Checkpoint Regulation	0.231	0.587489	0.131	0.739605	0.0204	NaN	CDC25B
Fc Epsilon RI Signaling	0.226	0.594292	0.127	0.746449	0.018	NaN	PIK3C2B,PRKCZ
SPINK1 Pancreatic Cancer Pathway	0.22	0.60256	0.123	0.753356	0.0196	NaN	CPD
Role of CHK Proteins in Cell Cycle Checkpoint Control	0.205	0.623735	0.11	0.776247	0.0185	NaN	E2F2
Melatonin Degradation I	0.205	0.623735	0.11	0.776247	0.0185	NaN	CYP2S1
Nicotine Degradation III	0.201	0.629506	0.107	0.781628	0.0182	NaN	CYP2S1
Synaptic Long Term Potentiation	0	1	0	1	0.0163	NaN	PPP3CA,PRKCZ
Axonal Guidance Signaling	0	1	0	1	0.0171	NaN	BMP7,ITGB5,MICAL1,MMP9,NRP1,PIK3C2B,PPP3CA,PRKCZ
Synaptic Long Term Depression	0	1	0	1	0.0114	NaN	IGF1R,PRKCZ
Mitochondrial Dysfunction	0	1	0	1	0.00641	NaN	GPD2
Regulation of Actin-based Motility by Rho	0	1	0	1	0.0105	NaN	ITGB5
Role of BRCA1 in DNA Damage Response	0	1	0	1	0.0128	NaN	E2F2
RAR Activation	0	1	0	1	0.0107	NaN	MAP3K5,PRKCZ
α-Adrenergic Signaling	0	1	0	1	0.0109	NaN	PRKCZ
Fcγ Receptor-mediated Phagocytosis in Macrophages and Monocytes	0	1	0	1	0.0109	NaN	PRKCZ
IL-17 Signaling	0	1	0	1	0.0133	NaN	PIK3C2B
CXCR4 Signaling	0	1	0	1	0.0124	NaN	PIK3C2B,PRKCZ
IL-15 Production	0	1	0	1	0.0174	NaN	IGF1R,PRKCZ
Reelin Signaling in Neurons	0	1	0	1	0.0167	NaN	APBB1,PIK3C2B
Cellular Effects of Sildenafil (Viagra)	0	1	0	1	0.00813	NaN	PDE4D
Endothelin-1 Signaling	0	1	0	1	0.017	NaN	CASP4,PIK3C2B,PRKCZ
Agrin Interactions at Neuromuscular Junction	0	1	0	1	0.0149	NaN	CTTN
Semaphorin Signaling in Neurons	0	1	0	1	0.0175	NaN	NRP1
Thrombin Signaling	0	1	0	1	0.0101	NaN	PIK3C2B,PRKCZ
Mitotic Roles of Polo-Like Kinase	0	1	0	1	0.0164	NaN	CDC25B
GNRH Signaling	0	1	0	1	0.012	NaN	MAP3K5,PRKCZ
Melanocyte Development and Pigmentation Signaling	0	1	0	1	0.011	NaN	PIK3C2B
Antiproliferative Role of Somatostatin Receptor 2	0	1	0	1	0.0133	NaN	PIK3C2B
Androgen Signaling	0	1	0	1	0.00769	NaN	PRKCZ
Germ Cell-Sertoli Cell Junction Signaling	0	1	0	1	0.0124	NaN	MAP3K5,PIK3C2B
Aldosterone Signaling in Epithelial Cells	0	1	0	1	0.0132	NaN	PIK3C2B,PRKCZ
Renal Cell Carcinoma Signaling	0	1	0	1	0.0135	NaN	PIK3C2B
Endometrial Cancer Signaling	0	1	0	1	0.0169	NaN	PIK3C2B
Basal Cell Carcinoma Signaling	0	1	0	1	0.0147	NaN	BMP7
Thyroid Cancer Signaling	0	1	0	1	0.0133	NaN	PIK3C2B
Bladder Cancer Signaling	0	1	0	1	0.011	NaN	MMP9
Non-Small Cell Lung Cancer Signaling	0	1	0	1	0.0139	NaN	PIK3C2B
mTOR Signaling	0	1	0	1	0.0155	NaN	EIF3C,PIK3C2B,PRKCZ
G Beta Gamma Signaling	0	1	0	1	0.0169	NaN	CAV2,PRKCZ
ILK Signaling	0	1	0	1	0.017	NaN	ITGB5,MMP9,PIK3C2B
AMPK Signaling	0	1	0	1	0.00481	NaN	PIK3C2B
Hereditary Breast Cancer Signaling	0	1	0	1	0.0153	NaN	GADD45G,PIK3C2B
RhoA Signaling	0	1	0	1	0.0172	NaN	IGF1R,SEPTIN11
Role of MAPK Signaling in the Pathogenesis of Influenza	0	1	0	1	0.0137	NaN	MAP3K5
P2Y Purigenic Receptor Signaling Pathway	0	1	0	1	0.0163	NaN	PIK3C2B,PRKCZ
Cyclins and Cell Cycle Regulation	0	1	0	1	0.0128	NaN	E2F2
Role of Tissue Factor in Cancer	0	1	0	1	0.00901	NaN	PIK3C2B
Actin Nucleation by ARP-WASP Complex	0	1	0	1	0.0135	NaN	ITGB5
Dopamine-DARPP32 Feedback in cAMP Signaling	0	1	0	1	0.0128	NaN	PPP3CA,PRKCZ
RhoGDI Signaling	0	1	0	1	0.00556	NaN	ITGB5
Sertoli Cell-Sertoli Cell Junction Signaling	0	1	0	1	0.0164	NaN	CLDN10,ITGB5,MAP3K5
eNOS Signaling	0	1	0	1	0.0133	NaN	PIK3C2B,PRKCZ
GDNF Family Ligand-Receptor Interactions	0	1	0	1	0.0135	NaN	PIK3C2B
Netrin Signaling	0	1	0	1	0.0159	NaN	PPP3CA
Heparan Sulfate Biosynthesis	0	1	0	1	0.0147	NaN	GLCE
Heparan Sulfate Biosynthesis (Late Stages)	0	1	0	1	0.0164	NaN	GLCE
Pyridoxal 5'-phosphate Salvage Pathway	0	1	0	1	0.0154	NaN	EIF2AK2
Nicotine Degradation II	0	1	0	1	0.0159	NaN	CYP2S1
Superpathway of Melatonin Degradation	0	1	0	1	0.0172	NaN	CYP2S1
Antioxidant Action of Vitamin C	0	1	0	1	0.01	NaN	NFKBIA
Gαi Signaling	0	1	0	1	0.0084	NaN	STAT3
Gαs Signaling	0	1	0	1	0.00952	NaN	ADORA2A
Regulation of Cellular Mechanics by Calpain Protease	0	1	0	1	0.0139	NaN	ITGB5
Sperm Motility	0	1	0	1	0.0144	NaN	IGF1R,PDE4D,PRKCZ
Adipogenesis pathway	0	1	0	1	0.00775	NaN	BMP7
Wnt/Ca+ pathway	0	1	0	1	0.0164	NaN	PPP3CA
Cell Cycle: G1/S Checkpoint Regulation	0	1	0	1	0.0154	NaN	E2F2
ERK/MAPK Signaling	0	1	0	1	0.0159	NaN	ITGB5,PIK3C2B,STAT3
Wnt/β-catenin Signaling	0	1	0	1	0.0061	NaN	GJA1
Chemokine Signaling	0	1	0	1	0.0135	NaN	CCR3
Integrin Signaling	0	1	0	1	0.0147	NaN	CTTN,ITGB5,PIK3C2B
VEGF Signaling	0	1	0	1	0.0104	NaN	PIK3C2B
Hypoxia Signaling in the Cardiovascular System	0	1	0	1	0.0145	NaN	NFKBIA
GPCR-Mediated Nutrient Sensing in Enteroendocrine Cells	0	1	0	1	0.00926	NaN	PRKCZ
Sirtuin Signaling Pathway	0	1	0	1	0.0114	NaN	GADD45G,SLC25A4,STAT3
Endocannabinoid Neuronal Synapse Pathway	0	1	0	1	0.008	NaN	PPP3CA
Endocannabinoid Developing Neuron Pathway	0	1	0	1	0.0177	NaN	PIK3C2B,STAT3
Synaptogenesis Signaling Pathway	0	1	0	1	0.00667	NaN	PIK3C2B,TIAM1
White Adipose Tissue Browning Pathway	0	1	0	1	0.016	NaN	BMP7,THRB
Xenobiotic Metabolism CAR Signaling Pathway	0	1	0	1	0.0116	NaN	MGST2,PRKCZ
Xenobiotic Metabolism PXR Signaling Pathway	0	1	0	1	0.0116	NaN	MGST2,PRKCZ
Insulin Secretion Signaling Pathway	0	1	0	1	0.013	NaN	PIK3C2B,PRKCZ,STAT3
Regulation Of The Epithelial Mesenchymal Transition In Development Pathway	0	1	0	1	0.0125	NaN	RBPJ
Kinetochore Metaphase Signaling Pathway	0	1	0	1	0.0104	NaN	H2AC18/H2AC19
Ephrin Receptor Signaling	0	1	0	1	0.0108	NaN	ITGB5,STAT3

## Sheet: TableS6_IPAupstreamTF
Rats	Upstream TF	Expr Log Ratio	Common adult-premorbid	Activation z-score	B-H corrected p-value	Target Molecules in Dataset
Adult	STAT3	0.462	yes	2.393	0.00019	AHR,BATF,CHI3L1,FAS,GADD45G,HK2,ICAM1,IGF1R,MMP9,RORA,SBNO2,SOCS3,STAT3
	BRCA1	-0.137	yes	-2.216	0.00591	IFIT2,IGF1R,IRF7,MX1,TAP1
	EGR3	-0.217	yes		0.0191	FASLG,SOCS3
	MTA1	-0.096	yes		0.0191	MMP9,STAT3
	STAT1	-0.106	yes	-0.2	0.0233	EIF2AK2,ICAM1,IGF1R,PSMB8,PSMB9,TAP1
	ETS1	0.093	yes		0.0392	CD79A,FASLG,MMP9,RUNX2
	RELA	0.138		0.647	0.000969	BIRC3,CHI3L1,FASLG,ICAM1,IGF1R,MMP9,NFKBIA,SELP,VCAM1
	POU2F1	0.105			0.00179	CD79A,CD79B,HLA-DRA,VCAM1
	STAT2	-0.192			0.00958	MX1,OAS1,PSMB8
	NFATC1	0.186			0.0159	ACP5,CYBB,FAS,FASLG
	STAT6	0.115			0.0159	ACP5,FCER2,FOXP3,VCAM1
	CIITA	-0.621			0.0191	HLA-A,HLA-DQB1,HLA-DRA
	KLF2	0.404			0.0191	CCR3,CXCR3,SELL
	POU2AF1	-0.162			0.0191	CD79A,CD79B
	IRF1	-0.051			0.0251	FASLG,IFI44,ISG15,PSMB9,VCAM1
	FOXC2	na			0.0252	ITGB5,MMP9,RUNX2
	SIRT2	-0.106			0.0252	FDFT1,IDI1,SQLE
	PML	0.04			0.0278	PSMB8,PSMB9,TAP1
	JUN	0.504		-1.154	0.0327	ACP5,ANXA1,ANXA2,FAS,FASLG,IGF1R,MMP9,RUNX2,SPHK1
	EOMES	-0.773			0.0331	FASLG,IL2RB
	FOXO3	0.194		-1.067	0.0331	FASLG,FOXP3,ICAM1,MMP9,PRNP
	IRF7	-0.396			0.0331	CTLA4,FOXP3,ISG15
	IRF8	-0.168			0.0331	CD80,ICAM1,ID3,ISG15
	SP110	-0.247		1.89	0.0342	ATF6,BCL3,CD74,CLU,IL1R1,MX1,OAS1
	MAF	0.67			0.0366	CXCR5,FDFT1,IDI1
	TBX21	-0.811			0.0366	CXCR3,ICOS,IL2RB
	NFKBIA	0.355			0.0392	FASLG,ICAM1,MMP9,VCAM1
	IRF2	0.062			0.0405	ISG15,VCAM1
	MYC	0.021		0.53	0.0406	ANXA4,ANXA6,ASNS,BCAT1,CLU,CPD,E2F2,FASLG,GM2A,HK2,HLA-E,LXN,OAS1,PSMB8,Scd2,SPARC
	FOXP3	1.589			0.0484	FASLG,FOXP3,MMP9
	NFYB	-0.083			0.0585	HLA-DQB1,HLA-DRA
	CREBBP	-0.061			0.0599	ADORA2A,HLA-DRA,MMP9,VCAM1
	CBX2	0.107			0.0652	AHR
	EDF1	-0.14			0.0652	MEF2C
	EGR2	0.1		1.342	0.0652	FASLG,Hmgb2 (includes others),IL1R2,LAG3,SOCS3,SQLE
	FOXO1	0.234		1.982	0.0652	CCN3,FOXP3,RUNX2,SELL,VCAM1
	HSF2	0.159			0.0652	CLU
	MRTFA	0.386			0.0652	ICAM1,MMP9
	NFKB1	0.071			0.0652	FASLG,ICAM1,MMP9,NFKBIA
	PHF5A	-0.018			0.0652	GJA1
	RFXANK	-0.146			0.0652	HLA-DRA
	RFXAP	1.493			0.0652	HLA-DRA
	SP1	-0.016		0.092	0.0652	CD59,FASLG,IGF1R,ITGB5,MMP9,RUNX2,THRB
	TAF1	-0.178			0.0652	RUNX2
	TP53	-0.048		-0.911	0.0652	CCNG1,FAS,FASLG,FOXP3,HK2,ICAM1,IGF1R,ISG15,Pmaip1
	HDAC4	0.382			0.066	MEF2C,MMP9,RUNX2
	SPI1	-0.298			0.0762	CYBB,IL1R2,ISG15
	MYBL2	na			0.0854	CDC25B,CLU
	NFATC2	0.325			0.0854	ACP5,FCER2
	SREBF1	0.533			0.0869	FAS,FDFT1,HK2,Scd2
	GATA3	-0.203			0.0897	CCR3,CXCR6,ICOS
	NFYA	-0.163			0.0937	HLA-DQB1,HLA-DRA
	ARID1A	-0.267			0.095	MEF2C
	BACH2	0.161			0.095	FOXP3
	DLX3	na			0.095	MMP9
	HES5	na			0.095	THRB
	HOXA13	na			0.095	BMP7
	IRF9	-0.153			0.095	ISG15
	MBD2	0.009			0.095	HK2
	NRL	na			0.095	MEF2C
	IRF4	0.382			0.0971	IL33,ISG15
	FOS	0.333		0	0.0978	ANXA4,CLU,GJA1,ICAM1,MMP9,SPHK1,Trib2
	CTNNB1	-0.064			0.1	CLU,Dapk2,GJA1,RUNX2
	NANOG	na			0.115	AHR,IGF1R
	YBX1	0.217			0.115	HLA-DQB1,HLA-DRA
Premorbid	BRCA1	-0.021	yes	-2.213	0.00642	DDIT3,IFIT2,MX1,NR3C1,TAP1
	STAT3	0.223	yes	1.095	0.00728	BATF,EGR1,MMP9,SBNO2,SOCS3,STAT3
	STAT1	-0.02	yes	-1.922	0.0104	EIF2AK2,FURIN,TAP1,TBX21
	EGR3	0.05	yes		0.0222	FASLG,SOCS3
	MTA1	0.032	yes		0.0222	MMP9,STAT3
	ETS1	0.022	yes		0.0262	EGR1,FASLG,MMP9,RUNX3
	CREB3	-0.001			0.0151	DDIT3,HSPA5,MMP9
	EGR2	0.204		-0.447	0.0151	EGR1,FASLG,HSPA5,ID2,LAG3,SOCS3,TFRC
	CREBZF	-0.018			0.0222	DDIT3,HSPA5
	E2F1	na		-1.131	0.0237	ATAD2,CDC25B,E2F2,EIF2AK2,MCM5,PCNA,TCF3
	XBP1	-0.004			0.0262	DDIT3,DNAJB9,HSPA5
	FOS	0		-0.218	0.0502	EGR1,EZR,MCM5,MGAT4A,MMP9,NR3C1,Uba52
	TWIST1	na			0.0502	RUNX3,TBX21,TCF3
	MRTFA	0.051			0.0589	COMT,MMP9
	STAT2	0.012			0.0589	MX1,OAS1
	CIITA	0.007			0.0631	B2M,HLA-A
	HTT	0.024			0.0631	DDIT3,HSPA5,NR1D2,PCNA,TFRC
	L3MBTL2	-0.038			0.0631	DDIT3
	MYC	-0.023		1.168	0.0631	CPD,DDIT3,E2F2,FASLG,GAPDH,HLA-E,ID2,OAS1,PCNA,SPARC,TFRC
	SP110	0.015		1.342	0.0631	BCL3,IL1R1,MX1,OAS1,TCF3
	FOSL1	-0.003			0.0721	EGR1,MMP9
	JUNB	-0.02			0.0779	COMT,ID2,MMP9
	ATF6	-0.179			0.078	DDIT3,HSPA5
	PML	-0.071			0.078	NR3C1,TAP1
	ATF6B	0.089			0.0857	DDIT3
	DLX3	na			0.0857	MMP9
	EGR4	na			0.0857	EGR1
	HDAC2	-0.024			0.0857	MMP9,NR3C1
	HOXA13	na			0.0857	BMP7
	MAML1	-0.002			0.0857	EGR1
	NFKB1	0.025			0.0857	FASLG,MMP9,TBX21
	CEBPA	0.011			0.0868	GAPDH,IRS1,SOCS3
	ELK1	na			0.0922	EGR1,MMP9
	EZH2	-0.004			0.0922	MMP9,TBX21
	MEF2D	-0.043			0.0922	MCM5,PCNA
	SMAD2	-0.052			0.0922	FURIN,MMP9
	FOXP3	na			0.099	FASLG,MMP9
	ASCL2	na			0.1	EGR1
	GTF3A	0.001			0.1	MMP9
	MTA2	0.009			0.1	ID2
	TWIST2	na			0.1	MMP9
	YBX3	0.017			0.1	PCNA

## Sheet: TableS7_DiffBindPeaks
H3K4Me3				H3K27ac
locus	peak	gene		locus	peak	gene1	gene2
chr1:227734270-227734671	2656	Ms4a6bl		chr1:115715798-115716199	1455	Atp10a
chr1:264286614-264287015	2970	Sec31b		chr1:136009505-136009906	1654	Slco3a1
chr1:264287558-264287959	2971	Sec31b		chr1:16690522-16690923	248	Hbs1l
chr10:106888577-106888978	5459	Socs3		chr1:1885735-1886136	15	Ppil4
chr10:106904735-106905136	5460	Socs3		chr1:1885790-1886191	17	Ppil4
chr11:29979008-29979409	5721	Tiam1		chr1:216831717-216832118	3014	Tnfrsf26
chr11:29979915-29980316	5722	Tiam1		chr1:216831721-216832122	3462	Tnfrsf26
chr11:80641697-80642098	6237	Rtp4		chr1:216832884-216833285	3015	Tnfrsf26
chr12:47481161-47481562	7166	Oasl2		chr1:274546985-274547386	4593	Ccdc172
chr13:42263059-42263460	7335	Lypd1		chr1:279650387-279650788	4082	Ccdc172
chr14:77380432-77380833	8835	Nsg1		chr1:279650414-279650815	4679	Ccdc172
chr17:78879798-78880199	11591	Olah		chr1:48657748-48658149	768	Map3k4
chr18:64008954-64009355	12269	Ldlrad4		chr1:48673664-48674065	658	Map3k4
chr18:74383521-74383922	12371	Siglec15		chr1:8128630-8129031	91	Hivep2
chr4:153802388-153802789	19426	Usp18		chr1:8361226-8361627	132	Vta1
chr4:153808390-153808791	19428	Usp18		chr1:8361290-8361691	118	Vta1
chr4:163395929-163396330	19586	Klrk1		chr10:106977400-106977801	7422	Socs3
chr4:163397071-163397472	19587	Klrk1		chr10:3918798-3919199	4128	Snx29
chr4:163398823-163399224	19588	Klrk1		chr10:57404476-57404877	5562	Rabep1	Zfp3
chr7:12498614-12499015	23438	Sbno2		chr10:73892529-73892930	6087	Vmp1	Mir21
chr7:12499522-12499923	23439	Sbno2		chr10:73911634-73912035	6092	Vmp1	Mir21
chr7:27023845-27024246	23601	Eid3		chr10:73929706-73930107	6992	Vmp1	Mir21
chr7:3073962-3074363	23265	Rps26		chr10:73941179-73941580	6996	Vmp1	Mir21
chr9:14652684-14653085	26945	Trem2		chr10:73941209-73941610	6098	Vmp1	Mir21
chr9:46961182-46964292	27553	Il1r1		chr10:73952311-73952712	6101	Vmp1	Mir21
chr9:86155176-86155577	27643	Cul3		chr10:73962469-73962870	6103	Vmp1	Mir21
chrX:74345839-74346240	28261	LOC680227		chr11:29979502-29979903	8795	Tiam1
chrY:1205608-1206009	28596	Ddx3		chr11:29979505-29979906	7672	Tiam1
chrY:1237750-1238151	28597	Ddx3		chr11:70085202-70085603	8169	Itgb5
chrY:506022-506423	28594	Sry		chr12:38774268-38774669	9174	Psmd9
chrY:913979-914380	28595	Eif2s3y		chr12:39752788-39753189	9241	Pptc7
chrY:93178-93579	28593	Tspy1		chr12:40041417-40041818	10616	Cux2
				chr12:40041500-40041901	9278	Cux2
				chr12:41404958-41405359	9324	Rasal1
				chr12:41476930-41477331	9332	Rita1	Ddx54
				chr13:45499636-45500037	11232	Cxcr4
				chr13:45530803-45531204	9791	Cxcr4
				chr13:85373703-85374104	10449	Uck2
				chr14:33337389-33337790	11306	Hpox	Spink2
				chr14:33338551-33338952	11307	Hopx
				chr14:77404207-77404608	11630	Nsg1
				chr14-86577484-8658149	13374	Map3k
				chr15:8610593-8610994	12298	Nr1d2
				chr15:89003929-89004330	13044	Rnf219	Rbm26
				chr16:19271733-19272134	15368	Klf2	Ap1m1
				chr16:54338714-54339115	13713	Mtus1
				chr16:84688316-84688717	14009	Myo16
				chr17:23941544-23941945	14343	Sirt5	Gfod1
				chr17:37616636-37617037	16574	Sox4
				chr17:55957383-55957784	14735	Mtpap
				chr17:67525944-67526345	17010	Klf6
				chr17:67525959-67526360	14848	Klf6
				chr17:80541865-80542266	15064	Rsu1	C1ql3
				chr18:71394800-71395201	15956	Smad7
				chr18:77348263-77348664	15970	Nfatc1
				chr19:24801681-24802082	16386	Ptger1
				chr2:141275345-141275746	17941	Foxo1	Maml3
				chr2:202815661-202816062	18721	Fam46c
				chr2:210250076-210250477	18993	Slc6a17	Kcnc4
				chr2:210250151-210250552	21674	Slc6a17	Kcnc4
				chr2:53004826-53005227	17417	Sepp1
				chr20:21372095-21372496	22915	Ddx21
				chr20:32215985-32216386	20333	Pim1
				chr20:37701034-37701435	20396	Msl3l2
				chr20:8163927-8164328	19934	Pim1
				chr3:160992195-160992596	22692	Pigt	Wfcd2
				chr3:160993005-160993406	22693	Dbnbb2	Wfdc2
				chr3:171434954-171435355	22995	Zbp1
				chr4:118374686-118375087	24240	Mxd1	RGD1306746
				chr4:129682560-129682961	24406	Arl6ip5
				chr4:153661942-153662343	24861	Mical3
				chr4:157888024-157888425	28456	Tnfrsf1a	Plekha5
				chr4:174692716-174693117	25197	Plekha5	Aebp2
				chr4:179173890-179174291	28831	Bcat1	Sox5
				chr4:179174070-179174471	25301	Bcat1	Sox5
				chr4:34651586-34651987	23496	Ica1
				chr4:34652210-34652611	23497	Ica1
				chr4:68805267-68805668	23759	Olr799
				chr4:96400966-96401367	27386	RGD15600028
				chr4:96400971-96401372	24039	RGD15600028
				chr4:99830430-99830831	24089	Polr1a	Ptcd3
				chr4:99830924-99831325	24090	Polr1a	Ptcd3
				chr5:105055056-105055457	26118	Plin2
				chr5:154517704-154518105	27219	Id3
				chr5:166872763-166873164	27470	Slc25a33	Spsb1
				chr5:166872777-166873178	31298	Slc25a33	Spsb1
				chr6:109298925-109299326	29063	Fos
				chr6:25617471-25617872	31987	Fosl2
				chr6:26497107-26497508	32013	Nrbp1
				chr6:41401812-41402213	28250	Trib2	Lpin1
				chr6:55052624-55053025	28437	Ahr
				chr7:118089192-118089593	35700	Mb	Rpl8
				chr7:118089236-118089637	31362	Mb	Rpl8
				chr7:121109505-121109906	31480	Apobec3b
				chr7:12145619-12146020	29901	Tcf3
				chr7:12497751-12498152	29934	Sbno2	Gpx4
				chr7:141848263-141848664	32002	Atf1
				chr7:70224712-70225113	30642	Xrcc6bp1
				chr7:70233215-70233616	30643	Xrcc6bp1
				chr7:97865664-97866065	30884	Fam83a
				chr7:98049138-98049539	30893	Ata2	Fbxo32
				chr8:102294229-102294630	33540	Slc9a9
				chr8:102295025-102295426	33541	Slc9a9
				chr8:104542099-104542500	33601	Rasa2
				chr8:112898962-112899363	33664	Acpp
				chr8:112901279-112901680	33665	Acpp
				chr8:112901377-112901778	38339	Acpp
				chr8:123641024-123641425	33976	Tgfbr2	Stt3b
				chr8:12431362-12432109	32218	Fam76b
				chr8:22626274-22626675	32371	Ypf2	Carm1
				chr8:47531914-47532315	32661	Oaf
				chr8:47531942-47532343	37168	Oaf
				chr8:52875756-52876157	32823	Rbm7
				chr9:14650373-14650774	39248	Trem2
				chr9:14650417-14650818	34463	Trem2
				chr9:14675703-14676104	39255	Trem2
				chr9:14675720-14676121	34470	Trem2
				chr9:42872476-42872877	34707	Arid5a
				chr9:44664059-44664460	34751	Eif5b	Txndc9
				chr9:44664064-44664465	39578	Il1r1
				chr9:46962662-46963063	34851	Il1r1	Il1r2
				chr9:95662082-95662483	40480	Spp2
				chr9:99194395-99194796	35617	Hdac4
				chrX:15468157-15468558	35823	Pim2
				chrX:15920607-15921008	35852	Ccdc22
				chrX:71845495-71845896	36061	Cxcr3	Erccl6

## Sheet: TableS8_SEadult
B27-SE			NTG-SE
locus	gene	rank	locus	gene	rank
chr5:119978419-120091989	Raver2	8	chr4:78282677-78388167	Gimap1	1
chr10:31435663-31521657	Fam71b	12	chr4:78282677-78388167	Gimap4	1
chr10:73891747-73962852	Mir21	21	chr4:78282677-78388167	Gimap5	1
chr10:73891747-73962852	Vmp1	21	chr4:78282677-78388167	Gimap6	1
chr9:14632156-14685840	Trem2	50	chr4:78282677-78388167	Gimap7	1
chr5:166601146-166654701	Clstn1	54	chr4:78282677-78388167	Gimap8	1
chr19:55733858-55783297	Cdh15	71	chr4:78282677-78388167	Gimap9	1
chr16:19364610-19406703	Tpm4	85	chr1:224957798-225017537	Hnrnpul2	66
chr8:48812822-48860129	Bcl9l	106	chr1:224957798-225017537	Nxf1	66
chr10:83150291-83194952	Fam117a	114	chr1:224957798-225017537	Polr2g	66
chr4:146787107-146836362	Vgll4	124	chr1:224957798-225017537	Taf6l	66
chr1:266253206-266296509	Arl3	132	chr1:224957798-225017537	Tmem179b	66
chr10:75907827-75964928	Akap1	137	chr1:224957798-225017537	Tmem223	66
chr20:29900012-29940028	Vsir	152	chr1:224957798-225017537	Ttc9c	66
chr2:107284895-107331613	Tbl1xr1	154	chr1:224957798-225017537	Zbtb3	66
chr1:166566935-166602311	Mir139	157	chr13:111889978-111918257	LOC100125367	70
chrX:38113161-38167356	Sh3kbp1	159	chr7:11879047-11920456	Mknk2	75
chr1:13045627-13087165	Heca	169	chr4:115009923-115047204	Bola3	77
chr2:41338716-41386777	Pde4d	175	chr4:115009923-115047204	Mob1a	77
chr12:39742736-39777343	Pptc7	184	chr4:115009923-115047204	Mthfd2	77
chr11:80246647-80259873	Bcl6	202	chr17:43765116-43822664	Hist1h2an	98
chr2:197789267-197804013	Adamtsl4	203	chr13:79682909-79722943	Faslg	106
chr18:71380585-71421616	Smad7	210	chr12:9726760-9755733	Polr1d	111
chr19:37577779-37609577	Fam65a	219	chr19:55807909-55837250	Spg7	116
chrX:28692676-28730372	Tmsb4x	227	chr2:206255835-206295421	Ap4b1	121
chr12:23527293-23563372	Prkrip1	228	chr2:206255835-206295421	Dclre1b	121
chr3:171511521-171546051	LOC689618	230	chr3:114063731-114090448	B2m	126
chr11:80987697-81019064	St6gal1	232	chr3:114063731-114090448	Spg11	126
chr8:117084918-117121936	Gpx1	233	chr8:79715582-79752922	Pigbos1	131
chr8:117084918-117121936	Rhoa	233	chr14:86795484-86833374	Ccm2	132
chr10:106880384-106891994	Birc5	239	chr14:86795484-86833374	Myo1g	132
chr11:32975055-33004183	Runx1	241	chr3:124878426-124911239	Cds2	134
chr6:41026477-41040936	Trib2	248	chr3:124878426-124911239	Pcna	134
chr6:99391660-99411888	Zbtb1	250	chr3:124878426-124911239	Tmem230	134
chr20:22796964-22829487	Jmjd1c	255	chr9:65595494-65622459	Casp8	145
chr10:30114502-30127321	Ublcp1	270	chr5:62140796-62189281	Coro2a	151
chr13:82444800-82474383	Selp	271	chr5:62140796-62189281	Trim14	151
chr10:86848377-86874127	Rara	274	chr1:229638292-229653036	Lpxn	156
chr10:66854547-66872171	Evi2b	283	chr1:229638292-229653036	Zfp91	156
chr3:80855297-80879238	Dgkz	289	chr4:163387373-163403991	Klrk1	158
chr5:173455905-173475640	Tnfrsf18	290	chr10:45543172-45579642	Arf1	159
chr5:173455905-173475640	Ttll10	290	chr10:45543172-45579642	Guk1	159
chr1:264043891-264076878	Scd2	292	chr10:45543172-45579642	Mrpl55	159
chr3:119742779-119780771	Dusp2	295	chr10:45543172-45579642	RGD1304587	159
chr5:58981380-58996008	Sit1	299	chr2:188475827-188505383	Clk2	164
chr6:124869283-124897146	RGD1311756	310	chr2:188475827-188505383	Mir3541	164
chr2:205871995-205899722	Syt6	317	chr4:163046651-163073225	Cd69	169
chr10:46470479-46489573	Rai1	320	chr13:96218599-96240067	Cox20	172
chr10:47926577-47947320	Grap	328	chr13:96218599-96240067	Hnrnpu	172
chr1:1925050-1944758	Ppil4	334	chr8:79659787-79681712	Ccpg1os	179
chr1:1925050-1944758	Zc3h12d	334	chr7:11959177-11993128	Abhd17a	186
chr1:2341459-2352748	Ust	335	chr7:11959177-11993128	Adat3	186
chr20:44536014-44566764	Fyn	336	chr16:20486143-20511640	Jund	193
chr18:77192696-77221654	Nfatc1	344	chr6:127318783-127339307	Ifi27l2b	195
chr13:47962234-47984982	Rassf5	345	chr6:127318783-127339307	Ddx24	195
chr1:82131793-82150449	Erf	346	chr6:127318783-127339307	Ifi27	195
chr11:71875243-71923122	Nrros	347	chr14:38116415-38141897	Nipal1	197
chr4:167758321-167792770	Etv6	351	chr11:84745134-84762687	Klhl6	201
chr8:26349121-26361222	LOC500959	352	chr16:71222669-71242219	Letm2	205
chr12:25413736-25429053	Gtf2i	356	chr10:86689942-86725379	Casc3	213
chr6:125003790-125027241	Ppp4r3a	359	chr10:86689942-86725379	Msl1	213
chr19:49794938-49817536	Cmip	361	chr10:86689942-86725379	Nr1d1	213
chr4:177349306-177357353	C2cd5	371	chr1:85368522-85386372	Med29	221
chr14:5245227-5254634	Lrrc8c	376	chr16:70859732-70883486	Pomk	227
chr9:46289898-46312654	Cnot11	379	chr17:18029352-18043441	Tpmt	228
chr3:62491260-62507206	Hnrnpa3	385	chr10:55997071-56028412	Cyb5d1	229
chr4:140580595-140599599	Itpr1	387	chr10:55997071-56028412	Kdm6b	229
chr13:55588342-55617799	Nek7	389	chr10:55997071-56028412	Naa38	229
chr6:123407235-123430161	Foxn3	397	chr10:55997071-56028412	Tmem88	229
chr1:72312933-72331940	Epn1	399	chr2:197785440-197801755	Mcl1	234
chr3:172673979-172691573	Zfp831	400	chr20:5441542-5476046	B3galt4	244
chr8:122820827-122847955	Cmtm7	401	chr20:5441542-5476046	Pfdn6	244
chr7:61118499-61141231	Mdm1	404	chr20:5441542-5476046	Rgl2	244
chr2:208226821-208247412	Rap1a	408	chr20:5441542-5476046	Rps18	244
chr2:44269918-44286033	Il6st	427	chr20:5441542-5476046	Tapbp	244
chr8:62740501-62758721	Sema7a	440	chr20:5441542-5476046	Vps52	244
chr12:37540474-37551446	Rilpl2	444	chr20:5441542-5476046	Wdr46	244
chr3:14020600-14026763	Traf1	445	chr1:72756579-72767861	Ppp6r1	248
chr19:19735013-19746153	Adcy7	447	chr7:119779018-119798047	LOC103692944	252
chr2:203394507-203408299	Cd101	448	chr2:240610684-240632440	Cisd2	270
chr4:2698942-2715385	Dnajb6	453	chr2:240610684-240632440	Ube2d3	270
chrX:134970608-134986903	Sash3	454	chr1:198653807-198691395	Mylpf	273
chr3:171031049-171046138	Rbm38	458	chr1:198653807-198691395	2001-09-01	273
chr4:98625609-98652701	Eif2ak3	460	chr10:56505130-56532688	Acap1	276
chr9:112370893-112388030	Man2a1	465	chr10:56505130-56532688	Eif5a	276
chr14:91775623-91869485	Ikzf1	1	chr10:56505130-56532688	Gps2	276
chr17:71017045-71120215	Prkcq	2	chr10:56505130-56532688	LOC497940	276
chr1:124766436-124924332	Klf13	3	chr10:56505130-56532688	Neurl4	276
chr9:2176173-2271243	Satb1	4	chr15:55126659-55143998	Rb1	281
chr7:100464186-100544439	LOC500876	5	chr15:55126659-55143998	Lpar6	281
chr13:83992605-84073653	Cd247	6	chr1:167337708-167349628	Rhog	293
chr8:33812205-33882752	Ets1	7	chr7:2907649-2924803	Esyt1	294
chr5:119978419-120091989	Jak1	8	chr3:8802303-8825045	Lrrc8a	300
chr2:236235616-236340568	Lef1	9	chr8:117081634-117102855	Tcta	311
chr15:32801153-32866845	Dad1	10	chr17:67901204-67917388	Klf6	331
chr4:162933954-163000021	Clec2g	11	chr14:17064665-17079210	Scarb2	337
chr10:31435663-31521657	Itk	12	chr11:54618223-54632844	Trat1	342
chr13:55127171-55174769	Ptprc	13	chr10:61683695-61694302	Mnt	344
chr6:131842035-131923643	Bcl11b	14	chr20:7373881-7403572	LOC294154	353
chr15:108342320-108419466	Gpr183	15	chr6:103312033-103331609	Zfp36l1	356
chr15:108342320-108419466	Ubac2	15	chr11:53619948-53642992	Ift57	360
chr5:47466279-47537638	Bach2	16	chr1:101687021-101702004	Car11	365
chr10:37613997-37701879	Skp1	17	chr1:101687021-101702004	Dbp	365
chr4:119289561-119345923	Arhgap25	19	chr1:101687021-101702004	Rpl18	365
chr10:87019066-87112060	Ccr7	20	chr1:101687021-101702004	Sphk2	365
chr10:17418355-17476718	Stk10	22	chr10:106293762-106310266	2009-09-01	367
chr19:43751045-43811560	Ldhd	23	chr6:99394050-99405391	Zbtb25	368
chr15:61789981-61844742	Elf1	24	chr8:116379981-116399919	Gnai2	372
chr2:150695410-150753865	Mbnl1	25	chr8:72702757-72714270	Rab8b	375
chr1:134904754-134956602	Chd2	26	chr7:33985712-34012193	Cdk17	378
chr17:42399881-42463887	Fam65b	28	chr2:8731891-8736972	Arrdc3	415
chr13:98618162-98689828	Itpkb	29	chr5:21877562-21895874	Rab2a	416
chr14:43960201-44007830	Rhoh	30	chr10:74756858-74779215	Rad51c	440
chr10:107230549-107281259	Cyth1	31	chr14:7319000-7328378	Aff1	452
chr6:96476533-96528436	Prkch	32	chr1:8126525-8146748	Hivep2	457
chr6:132518636-132558727	Evl	33	chr2:182984081-182994703	Tlr2	468
chr10:75014154-75053816	Mir142	34	chr14:45164446-45173001	Klf3	482
chr10:75014154-75053816	Rnf43	34	chr4:6774600-6784087	Prkag2	510
chr10:75014154-75053816	Supt4h1	34	chr1:14599637-14609642	Olig3	515
chr2:209061433-209113711	Dennd2d	35	chr11:71937794-71962006	Pigx	516
chr2:209061433-209113711	LOC100912312	35	chr1:225140775-225164204	Eef1g	528
chr9:60405325-60441978	Stk17b	36	chr1:225140775-225164204	Mta2	528
chr7:59930201-59970949	Rab3ip	37	chr1:225140775-225164204	Tut1	528
chr7:107584318-107628269	Sla	38	chr13:77778898-77788927	LOC100302372	532
chr7:107584318-107628269	Tg	38	chr20:3340880-3351748	Atat1	543
chr14:107568495-107615771	B3gnt2	39	chr20:3340880-3351748	Mrps18b	543
chr8:66927225-66971266	Paqr5	40	chr20:3340880-3351748	Ppp1r10	543
chr6:134837180-134880780	Ppp2r5c	41	chr5:78549229-78568245	Rgs3	547
chr2:55883960-55933113	Fyb	42	chr1:198119809-198132930	Coro1a	554
chr7:104577410-104639332	Fam49b	43	chr1:198119809-198132930	Slx1b	554
chr2:80232484-80289431	Ankh	44	chr12:18517027-18532825	Akap17a	566
chr2:80232484-80289431	Otulin	44	chr12:18517027-18532825	Asmt	566
chr18:79323205-79400552	Mbp	45	chr12:18517027-18532825	Asmtl	566
chr9:46652264-46721151	Map4k4	46	chr12:18517027-18532825	Dhrsx	566
chr4:177125969-177193453	St8sia1	48	chr14:59278263-59283794	Stim2	575
chr3:44149448-44179313	Cytip	49	chr1:266219542-266231671	Sufu	579
chr3:156730214-156790512	Plcg1	51	chr10:86507363-86515824	Zpbp2	583
chr3:156730214-156790512	Zhx3	51	chr10:39102499-39117452	Irf1	588
chr4:70814420-70842343	Prss1	52	chr6:100002204-100012173	Max	592
chr6:7346234-7417312	Zfp36l2	53	chr10:103703928-103717267	Slc9a3r1	595
chr5:166601146-166654701	Pik3cd	54	chr14:91780746-91861813	Ikzf1	2
chr8:124314493-124395292	Tgfbr2	55	chr9:2170974-2269479	Satb1	3
chr7:37800083-37848562	Btg1	56	chr7:100464165-100529687	LOC500876	4
chr13:83872146-83929684	Rcsd1	58	chr13:83996056-84062090	Cd247	5
chr7:121793409-121842550	Grap2	59	chr17:71051437-71120164	Prkcq	6
chr8:77282016-77326554	Lipc	60	chr4:162933348-163000158	Clec2g	7
chr10:86413040-86475366	Ikzf3	61	chr8:33812609-33880053	Ets1	8
chr1:196967569-197029622	Il21r	62	chr1:124782478-124898207	Klf13	9
chr8:85202324-85255671	Elovl5	63	chr13:55111617-55176052	Ptprc	10
chr18:25751566-25805781	Camk4	64	chr3:44148148-44223780	Cytip	11
chr10:18984539-19023177	Lcp2	65	chr2:236233494-236306400	Lef1	12
chr10:31147926-31191276	Adam19	66	chr15:61791088-61849626	Elf1	13
chr7:122287985-122333542	Sgsm3	67	chr2:150696615-150755031	Mbnl1	14
chr17:78502122-78552268	Fam107b	69	chr10:31444603-31502759	Itk	15
chr1:193286647-193346876	Arhgap17	70	chr10:40064519-40122414	Cdc42se2	16
chr1:193286647-193346876	Lcmt1	70	chr20:46690192-46756326	LOC499469	17
chr4:131796445-131838867	Foxp1	72	chr20:46690192-46756326	Sesn1	17
chr5:149031412-149072161	Laptm5	73	chr2:80232373-80292928	Ankh	18
chr11:76429184-76468983	Fgf12	75	chr2:80232373-80292928	Otulin	18
chr15:41008097-41048767	Spata13	76	chr1:134905260-134958694	Chd2	19
chr3:11061794-11102294	Nup214	77	chr15:32812440-32860074	Dad1	20
chr1:196860554-196889872	Nsmce1	78	chr5:47555812-47605594	Bach2	21
chr8:130821688-130859304	Snrk	79	chr2:55883785-55934136	Fyb	23
chr2:141453197-141522987	Foxo1	80	chr14:107568786-107617947	B3gnt2	24
chr9:98316292-98366596	Ramp1	81	chr14:43960691-44004824	Rhoh	25
chr8:45284881-45365364	Ubash3b	82	chr10:17418439-17474147	Stk10	26
chr3:11135588-11194985	Plpp7	83	chr8:66927690-66972368	Paqr5	27
chr18:48827973-48865777	Csnk1g3	84	chr10:107236787-107282122	Cyth1	28
chr16:19364610-19406703	Rab8a	85	chr17:42411753-42462352	Fam65b	29
chr5:147751983-147795932	Lck	86	chr9:60402434-60441472	Stk17b	30
chr1:16763765-16790782	Hbs1l	87	chr6:132518601-132555068	Evl	31
chr4:126687214-126717020	Slc25a26	88	chr10:75015610-75053112	Mir142	32
chr1:277900929-277951779	Afap1l2	89	chr10:75015610-75053112	Rnf43	32
chr10:88708249-88754520	Stat5b	90	chr10:75015610-75053112	Supt4h1	32
chr6:42991279-43051580	Hpcal1	91	chr10:87029625-87111966	Ccr7	33
chr16:19178349-19222768	Eps15l1	92	chr6:96476747-96526593	Prkch	34
chr16:81348556-81384779	Rasa3	93	chr15:108342375-108386634	Ubac2	35
chr20:46709892-46748680	LOC499469	94	chr15:108342375-108386634	Gpr183	35
chr20:46709892-46748680	Sesn1	94	chr19:43765010-43811201	Ldhd	36
chr1:227068242-227135664	LOC100910973	95	chr10:37615272-37679608	Skp1	38
chr1:166663790-166697020	Art2b	96	chr18:25753716-25805722	Camk4	39
chr17:89348300-89382582	Gad2	98	chr8:85202492-85254029	Elovl5	41
chr18:44697614-44762857	Tnfaip8	99	chr7:59934747-59970890	Rab3ip	42
chr4:8244628-8272182	Kmt2e	100	chr4:131798367-131838876	Foxp1	43
chr16:2960936-3007010	Arhgef3	101	chr9:98302530-98354828	Ramp1	44
chr1:43615254-43648043	Ipcef1	102	chr6:134843646-134869962	Ppp2r5c	45
chr1:43615254-43648043	Oprm1	102	chr7:122291021-122333733	Sgsm3	46
chr9:67548743-67583355	Cd28	103	chr10:31145132-31186038	Adam19	47
chr14:2792623-2844238	Fam69a	104	chr13:50891208-50943073	Btg2	48
chr2:31741200-31775278	Pik3r1	105	chr13:98591580-98650844	Itpkb	49
chr8:48812822-48860129	Cxcr5	106	chr2:209060830-209104734	Dennd2d	50
chr5:172322498-172348246	Tnfrsf14	107	chr2:209060830-209104734	LOC100912312	50
chr19:29885347-29926559	Inpp4b	108	chr7:107593539-107617072	Sla	51
chr5:169367942-169413834	Acot7	109	chr7:107593539-107617072	Tg	51
chr3:109082663-109148713	Rasgrp1	111	chr7:37800111-37848657	Btg1	52
chr4:115112811-115158411	Dguok	112	chr1:227058616-227122040	LOC100910973	53
chr4:157733232-157775383	Cd27	113	chr9:46651889-46706857	Map4k4	54
chr4:157733232-157775383	Tapbpl	113	chr10:18991658-19022248	Lcp2	55
chr4:157733232-157775383	Vamp1	113	chr6:130976060-131015112	Bcl11b	56
chr10:40092360-40119018	Cdc42se2	115	chr7:121790800-121827038	Grap2	57
chr4:58471969-58506788	Mir29b1	117	chr8:49271086-49309977	Cd3d	58
chr2:206225811-206271419	Hipk1	118	chr8:49271086-49309977	Cd3e	58
chr20:47599021-47644276	Scml4	119	chr8:49271086-49309977	Cd3g	58
chr1:266363648-266392223	Wbp1l	120	chr5:120064232-120092120	Jak1	59
chr8:49272241-49306482	Cd3d	121	chr20:47595824-47636304	Scml4	60
chr8:49272241-49306482	Cd3e	121	chr4:126687168-126716764	Slc25a26	61
chr8:49272241-49306482	Cd3g	121	chr4:157726424-157775427	Cd27	62
chr1:273893218-273918660	Add3	122	chr4:157726424-157775427	Tapbpl	62
chr5:155710662-155754820	Cdc42	123	chr4:157726424-157775427	Vamp1	62
chr1:54413343-54433077	Vom2r7	125	chr8:130821806-130858523	Snrk	63
chr5:151313901-151358355	Wasf2	126	chr3:156750429-156790576	Plcg1	65
chr5:152947655-152984810	Ldlrap1	128	chr3:156750429-156790576	Zhx3	65
chr2:218743274-218766031	Dph5	129	chr1:273893178-273913557	Add3	67
chr1:137232519-137277122	Akap13	130	chr5:151931202-151976166	Arid1a	68
chr9:15474398-15511101	Taf8	131	chr5:12136490-12176532	Pcmtd1	69
chr1:266253206-266296509	Trim8	132	chr13:111889978-111918257	Traf3ip3	70
chr7:61783543-61814183	Dyrk2	134	chr3:11136853-11191949	Plpp7	71
chr16:79696465-79732991	Kbtbd11	135	chr17:78534143-78563291	Fam107b	72
chr13:90296451-90318709	Slamf6	136	chr4:119289194-119309933	Arhgap25	73
chr13:50890647-50914548	Btg2	138	chr7:11879047-11920456	Mob3a	75
chr10:62768316-62811819	Ssh2	139	chr2:189429185-189464087	Nup210l	76
chr14:114589051-114618753	Sptbn1	140	chr2:189429185-189464087	Tpm3	76
chr1:274608572-274638726	Pdcd4	141	chr1:137142253-137177866	Akap13	78
chr3:124589819-124622205	Rassf2	142	chr3:60171369-60208650	Wipf1	79
chr3:155158380-155191978	Ppp1r16b	144	chr10:62771093-62814077	Ssh2	80
chr12:37981059-38022574	Vps37b	145	chr4:177162187-177195308	St8sia1	81
chr19:24864902-24885169	Adgre5	146	chr20:45457831-45484029	Cdk19	82
chr10:4087654-4126610	Snx29	147	chr9:15472870-15513321	Taf8	83
chr3:164658769-164693018	Ptpn1	148	chr2:218742474-218766687	Dph5	84
chr17:18339004-18366392	Nup153	149	chr6:8219029-8245873	Ppm1b	85
chr3:28607705-28646470	Arhgap15	150	chr8:77305373-77326587	Lipc	86
chr9:12830025-12871459	Rftn1	151	chr14:114590178-114618300	Sptbn1	87
chr20:29900012-29940028	Cdh23	152	chr1:274608845-274638605	Pdcd4	88
chr16:17541413-17575415	Tspan14	153	chr4:70817793-70839696	Prss1	89
chr20:29461230-29494045	Dnajb12	155	chr10:86444704-86491485	Ikzf3	91
chr9:2860949-2893452	Kcnh8	156	chr1:196861566-196888466	Nsmce1	92
chr1:166566935-166602311	Pde2a	157	chr11:76430073-76457987	Fgf12	93
chr3:66169912-66205369	Itga4	158	chr16:17539490-17573881	Tspan14	94
chr13:99549480-99585868	Wdr26	161	chr1:266359149-266385900	Wbp1l	95
chr9:65542497-65584117	Cflar	162	chr1:166668532-166697295	Art2b	97
chr1:219427282-219464904	Ppp1ca	163	chr17:43765116-43822664	Hist1h2ail1	98
chr1:219427282-219464904	Tbc1d10c	163	chr5:149031762-149058616	Laptm5	99
chr2:189433257-189477611	Nup210l	164	chr16:2852996-2876799	Arhgef3	100
chr2:189433257-189477611	Tpm3	164	chr3:147772470-147810184	Rbck1	101
chr6:24162514-24192442	Lbh	165	chr3:147772470-147810184	Tbc1d20	101
chr10:67009743-67033379	Rab11fip4	167	chr5:157640681-157682545	Capzb	102
chr5:12143824-12175853	Pcmtd1	168	chr1:43629298-43648070	Ipcef1	103
chr17:57337839-57382745	Epc1	171	chr1:43629298-43648070	Oprm1	103
chr7:127040599-127057337	Cerk	172	chr5:172322483-172348279	Tnfrsf14	104
chr12:46628150-46643991	Bicdl1	173	chr19:29886579-29921188	Inpp4b	105
chr5:157645634-157682492	Capzb	174	chr13:83908455-83929678	Rcsd1	107
chr9:86447788-86482711	Cul3	176	chr5:152950453-152985373	Ldlrap1	108
chr1:145778838-145802265	Il16	177	chr3:124592451-124622430	Rassf2	109
chr1:145778838-145802265	Stard5	177	chr1:16763808-16786654	Hbs1l	110
chr18:15203155-15240392	Mapre2	178	chr12:9726760-9755733	Lnx2	111
chr18:15203155-15240392	Rnf125	178	chr4:8253984-8272166	Kmt2e	112
chr12:9732649-9755688	Lnx2	179	chr10:70369522-70395764	Slfn2	113
chr5:150189511-150227374	Oprd1	180	chr1:196990040-197028882	Il21r	114
chr11:51171401-51200669	Cblb	181	chr13:99549696-99584531	Wdr26	115
chr5:140562633-140592217	Cap1	182	chr4:66043248-66062856	Zc3hav1	118
chr20:6251853-6295919	Srsf3	183	chr4:10309166-10337372	Ccdc146	119
chr9:20752216-20811553	Cd2ap	185	chr4:10309166-10337372	Fgl2	119
chr20:45461693-45484020	Cdk19	186	chr6:24161640-24192067	Lbh	120
chr4:149948120-149974301	Hnrnpf	187	chr2:206255835-206295421	Hipk1	121
chr3:10702902-10732850	Gpr107	188	chr17:70524581-70555648	Il2ra	122
chr7:119058326-119087611	Myh9	189	chr19:24863158-24884628	Adgre5	123
chr3:60171383-60199462	Wipf1	190	chr3:66170374-66200844	Itga4	124
chr8:48520555-48568793	Ccdc153	191	chr18:15202527-15240398	Mapre2	125
chr4:168684456-168708485	Cdkn1b	192	chr18:15202527-15240398	Rnf125	125
chr8:12029397-12078063	Ccdc82	194	chr14:2790414-2811830	Fam69a	127
chr18:4186701-4236640	Osbpl1a	195	chr4:149947174-149973831	Hnrnpf	128
chr9:81519806-81550000	Arpc2	196	chr6:7364859-7400991	Zfp36l2	129
chr5:154417316-154445120	Rpl11	197	chr18:79362299-79389949	Mbp	130
chr6:8222637-8246533	Ppm1b	198	chr8:79715582-79752922	Rab27a	131
chr3:150185120-150213161	Pxmp4	199	chr5:147761713-147781060	Lck	135
chr18:63996938-64029369	Ldlrad4	200	chr5:155386023-155411333	Zbtb40	137
chr5:151950613-151981944	Arid1a	201	chr1:145778108-145802047	Il16	138
chr7:11882623-11905785	Mob3a	204	chr1:145778108-145802047	Stard5	138
chr3:2739417-2767722	Traf2	205	chr10:4102874-4126551	Snx29	139
chr8:102294341-102341811	Slc9a9	206	chr7:3163480-3192522	Dgka	140
chr12:36620216-36646482	Ubc	207	chr7:3163480-3192522	Pym1	140
chr7:11943708-11976061	Csnk1g2	208	chr3:109117912-109149133	Rasgrp1	141
chr7:11943708-11976061	Scamp4	208	chr8:22340944-22367282	Slc44a2	142
chr1:247519058-247538339	Cd274	209	chr1:54418236-54424177	Vom2r7	143
chr5:59539042-59578549	Gne	211	chr9:2861142-2893431	Kcnh8	144
chr10:30163385-30191122	Rnf145	212	chr5:140569549-140592283	Cap1	146
chr6:104436762-104466462	Plekhd1	213	chr17:18339760-18364372	Nup153	147
chr13:111894194-111915146	Traf3ip3	214	chr1:227666739-227685567	Ms4a4c	148
chr20:29507281-29541012	Ddit4	215	chr17:85721110-85747596	Pip4k2a	149
chr1:85376211-85384143	Zfp36	216	chr10:30163522-30190173	Rnf145	150
chr13:54884928-54910807	Mir3570	217	chr9:67546402-67562637	Cd28	153
chr4:10308014-10337053	Ccdc146	218	chr1:266253062-266284434	Trim8	154
chr4:10308014-10337053	Fgl2	218	chr8:62410875-62435999	Csk	155
chr19:37577779-37609577	Ctcf	219	chr10:40177117-40202771	Lyrm7	157
chr8:22340825-22366233	Slc44a2	220	chr1:220622704-220643892	Pacs1	160
chr19:59753025-59777908	Tomm20	222	chr13:90298528-90318454	Slamf6	161
chr10:70373163-70394631	Slfn2	224	chr10:66860680-66874086	Evi2a	162
chr2:198679496-198704375	Polr3gl	225	chr10:66860680-66874086	Nf1	162
chr2:198679496-198704375	Txnip	225	chr7:127040636-127058846	Cerk	163
chr8:62413512-62435978	Csk	226	chr2:188475827-188505383	Fam189b	164
chr12:23527293-23563372	Orai2	228	chr2:188475827-188505383	Scamp3	164
chr7:3160997-3180017	Dgka	229	chr15:41034215-41050119	Spata13	166
chr7:3160997-3180017	Pym1	229	chr13:82369722-82387890	Sell	167
chr7:102778871-102793699	Myc	231	chr5:150196726-150226690	Oprd1	168
chr19:38030937-38053689	Dus2	234	chr13:25967697-25983411	Zcchc2	171
chr19:38030937-38053689	Nfatc3	234	chr6:43018210-43047708	Hpcal1	173
chr3:11552438-11574314	Dpm2	235	chr3:10703662-10732414	Gpr107	174
chr5:141235034-141267305	Macf1	236	chr10:67011577-67031717	Rab11fip4	175
chr1:199787261-199804456	Rgs10	237	chr3:28607981-28630902	Arhgap15	176
chr6:109261309-109282449	Fos	238	chr1:219428005-219451359	Ppp1ca	177
chr18:57493405-57529575	Adrb2	240	chr1:219428005-219451359	Tbc1d10c	177
chr7:75579268-75600224	Ywhaz	242	chr2:142034964-142060805	Cog6	178
chr10:19580847-19604283	Spdl1	243	chr8:79659787-79681712	Ccpg1	179
chr3:147776025-147799457	Rbck1	244	chr8:79659787-79681712	Mir628	179
chr3:147776025-147799457	Tbc1d20	244	chr18:4200009-4235978	Osbpl1a	180
chr17:85721136-85744719	Pip4k2a	245	chr3:11063357-11084809	Nup214	181
chr10:84299817-84328226	Skap1	246	chr3:2757468-2780957	Traf2	182
chr6:102825880-102850550	Zfyve26	247	chr2:198679421-198704306	Polr3gl	183
chr2:209530831-209537542	Cd53	251	chr2:198679421-198704306	Txnip	183
chr13:25967916-25983680	Zcchc2	252	chr14:71739471-71754644	Cd38	184
chr2:206332457-206355627	Ptpn22	253	chr5:154422650-154444468	Rpl11	185
chr5:163139793-163164749	Tnfrsf1b	254	chr7:11959177-11993128	Csnk1g2	186
chr3:167021087-167059596	Zfp217	256	chr7:11959177-11993128	Scamp4	186
chr7:138024651-138055664	Slc38a1	257	chr2:31756749-31772956	Pik3r1	187
chr1:227664499-227685603	Ms4a4c	258	chr3:167022154-167059669	Zfp217	188
chr4:118272361-118305279	RGD1306746	260	chr9:12844723-12869946	Rftn1	189
chr7:114369654-114392052	Ago2	261	chr1:197562911-197590083	Xpo6	190
chr3:163384528-163401603	Prex1	262	chr4:58390021-58409493	Mir29b1	191
chr1:47312090-47330000	Ezr	263	chr16:19179134-19196930	Eps15l1	192
chr13:45322996-45342631	Cxcr4	265	chr16:20486143-20511640	Lsm4	193
chr10:40175886-40199552	Lyrm7	266	chr10:88488477-88507748	Cnp	194
chr5:155386027-155408555	Zbtb40	267	chr10:88488477-88507748	Dnajc7	194
chr4:66048686-66059770	Zc3hav1	269	chr20:29507289-29538409	Ddit4	196
chr14:104856155-104884030	Sertad2	272	chr4:177402001-177415842	Etnk1	198
chr2:142035107-142060287	Cog6	273	chr19:37585502-37608956	Ctcf	199
chr2:203664991-203680023	Cd2	275	chr6:102827295-102850359	Zfyve26	200
chr7:36340375-36364089	Cradd	276	chr6:99915824-99941473	Fntb	202
chr15:108463290-108482139	Timm8a2	277	chr16:48566361-48586855	Irf2	203
chr6:132861018-132888736	Wdr25	278	chr7:119060992-119087707	Myh9	204
chr5:122095753-122105867	Pde4b	279	chr16:71222669-71242219	Whsc1l1	205
chr2:187506522-187512017	Mef2d	280	chr2:203664513-203681159	Cd2	207
chr17:70524578-70539236	Il2ra	281	chr6:109261310-109282422	Fos	208
chr17:9702761-9731424	Grk6	282	chr7:104601669-104616570	Fam49b	209
chr10:66854547-66872171	Evi2a	283	chr5:155720100-155740247	Cdc42	210
chr10:66854547-66872171	Nf1	283	chr7:102779765-102793173	Myc	211
chr4:170920231-170941422	Arhgdib	284	chr1:247519119-247534295	Cd274	212
chr14:71738829-71752306	Cd38	285	chr10:19581867-19603466	Spdl1	214
chr4:145600513-145626048	Irak2	286	chr11:51152975-51179983	Cblb	215
chr14:45453944-45473774	Mir328b	287	chr3:163384392-163400405	Prex1	217
chr7:143999596-144027189	Sp1	293	chr9:119816624-119836832	Ndc80	218
chr6:91846308-91870924	Sos2	294	chr6:124880666-124904923	Gpr68	219
chr8:79661213-79682001	Ccpg1	296	chr2:187506535-187522693	Mef2d	220
chr8:79661213-79682001	Mir628	296	chr1:85368522-85386372	Zfp36	221
chr10:85441401-85465643	Srcin1	297	chr13:26744119-26771440	Bcl2	222
chr17:43790621-43822310	Hist1h2ail1	298	chr10:55674585-55686929	Vamp2	223
chr4:177404922-177422656	Etnk1	301	chr4:118273360-118304562	RGD1306746	224
chr10:57377273-57390342	Zfp3	302	chr3:155158996-155181620	Ppp1r16b	225
chr9:1741012-1775913	Tbc1d5	306	chr1:199787943-199802038	Rgs10	226
chr1:204772469-204796629	Fam53b	308	chr14:85446438-85461058	Kremen1	231
chr13:41725705-41745440	Actr3	309	chr2:80388464-80408254	Fam105a	232
chr6:124869283-124897146	Gpr68	310	chr18:48828120-48844045	Csnk1g3	235
chr6:129845716-129873436	Vrk1	311	chr14:91601599-91622681	RGD1309870	236
chr13:82372869-82388893	Sell	312	chr12:46631077-46643832	Bicdl1	237
chr16:1893207-1919316	Zmiz1	314	chr8:45353465-45374207	Ubash3b	239
chr10:67404363-67422214	Crlf3	315	chr9:65534283-65550897	Cflar	240
chr6:137657246-137671576	Gpr132	316	chr6:129845412-129872787	Vrk1	242
chr1:227530976-227548743	Ms4a7	318	chr4:115113275-115128502	Dguok	243
chr7:2903108-2924056	Myl6	319	chr17:84424541-84443463	Nebl	245
chr11:24449146-24472079	App	321	chr3:164665582-164680987	Ptpn1	246
chr5:173497659-173517283	LOC106182250	323	chr17:15749400-15766711	Fgd3	247
chr10:94941105-94957993	Milr1	325	chr6:91864052-91885528	Sos2	250
chr14:33170836-33179209	Rest	326	chr13:45318504-45342499	Cxcr4	251
chr1:32161049-32168462	Slc12a7	327	chr7:119779018-119798047	Rac2	252
chr1:87034992-87063993	Lgals7	329	chr9:61514661-61528298	Ankrd44	254
chr8:79731772-79753790	Rab27a	330	chr7:36340819-36355585	Cradd	255
chr3:57952866-57978743	Hat1	331	chr12:36621997-36639434	Ubc	256
chr2:188492141-188504473	Fam189b	332	chr16:1896059-1918917	Zmiz1	257
chr2:188492141-188504473	Scamp3	332	chr10:67404972-67419445	Crlf3	259
chr15:42861641-42876237	Ptk2b	333	chr4:84988028-85012665	Znrf2	260
chr5:140143944-140163075	Zmpste24	337	chr2:206340915-206355660	Ptpn22	262
chr2:80386820-80404918	Fam105a	338	chr5:122096375-122105474	Pde4b	263
chr3:7714109-7733219	Ntng2	340	chr18:44697542-44718168	Tnfaip8	265
chr9:119816759-119837078	Ndc80	341	chr8:48835666-48858256	Cxcr5	266
chr14:38025181-38039367	Tec	342	chr19:59757069-59777639	Tomm20	267
chr14:38025181-38039367	Txk	342	chr7:143999566-144026056	Sp1	268
chr5:148022131-148047109	Ptp4a2	343	chr4:140887238-140902719	Edem1	269
chr11:71875243-71923122	Cep19	347	chr17:57365752-57395929	Epc1	271
chr14:85446490-85461361	Kremen1	350	chr20:48695714-48707729	Mettl24	272
chr4:140889075-140903926	Edem1	353	chr2:141819264-141839646	Foxo1	275
chr9:61423889-61441959	Ankrd44	354	chr7:75585469-75599955	Ywhaz	277
chr20:35391149-35409943	Man1a1	357	chr2:209530845-209537331	Cd53	278
chr2:240789216-240804014	Nfkb1	363	chr1:166565018-166581270	Pde2a	279
chr17:15752458-15772747	Fgd3	364	chr16:79697714-79714381	Kbtbd11	280
chr16:48566868-48587504	Irf2	365	chr15:108463227-108482094	Timm8a2	282
chr20:48695542-48706497	Mettl24	366	chr10:57377368-57390346	Zfp3	283
chr1:220622662-220631771	Pacs1	367	chr1:193327261-193346877	Arhgap17	285
chr6:99924741-99941829	Fntb	369	chr1:193327261-193346877	Lcmt1	285
chr10:85939947-85954810	Arl5c	370	chr19:38031102-38042416	Dus2	286
chr10:85939947-85954810	Cacnb1	370	chr19:38031102-38042416	Nfatc3	286
chr8:33732334-33742457	Fli1	372	chr4:10743221-10756383	Aptr	287
chr7:104822783-104840931	Asap1	373	chr4:10743221-10756383	Rsbn1l	287
chr7:119782152-119795604	Rac2	374	chr1:277933665-277952583	Afap1l2	288
chr15:55007684-55016963	Rcbtb2	375	chr10:88708508-88729667	Stat5b	290
chr13:26664122-26689258	Bcl2	378	chr5:141240024-141255664	Macf1	291
chr4:10743349-10756481	Aptr	380	chr1:226869738-226888533	Cd6	292
chr4:10743349-10756481	Rsbn1l	380	chr7:2907649-2924803	Myl6	294
chr1:252468172-252492616	Stambpl1	381	chr14:33170921-33179168	Rest	295
chr10:88492812-88508926	Cnp	382	chr16:19367706-19381793	Rab8a	296
chr10:88492812-88508926	Dnajc7	382	chr4:170923498-170940637	Arhgdib	297
chr10:55679803-55685456	Vamp2	383	chr11:31593036-31604643	LOC102554317	298
chr9:60496078-60509339	Hecw2	384	chr1:87034999-87064069	Lgals7	299
chr3:62491260-62507206	Nfe2l2	385	chr20:29920576-29939356	Cdh23	301
chr7:121746785-121758098	Enthd1	386	chr3:11552476-11568000	Dpm2	304
chr11:31593467-31601001	LOC102554317	392	chr7:60866932-60891306	Rap1b	305
chr1:197562930-197587326	Xpo6	405	chr9:1742021-1775753	Tbc1d5	306
chr14:91601685-91622785	RGD1309870	406	chr14:38024434-38032986	Tec	307
chr4:84988020-85012966	Znrf2	407	chr14:38024434-38032986	Txk	307
chr1:226829845-226848162	Cd6	410	chr2:189196070-189212044	Il6r	309
chr20:8868630-8881281	Zfand3	413	chr1:227531002-227541300	Ms4a7	310
chr2:165567126-165577816	Ift80	414	chr10:47037354-47052262	Shmt1	315
chr16:71213967-71231856	Whsc1l1	415	chr5:151339954-151360460	Wasf2	319
chr10:94343498-94360546	Limd2	416	chr14:45453951-45472919	Mir328b	322
chr10:94343498-94360546	Map3k3	416	chr5:173500691-173517133	LOC106182250	324
chr10:94343498-94360546	Strada	416	chr5:148022101-148043970	Ptp4a2	325
chr13:104297565-104311321	Dusp10	417	chr5:166611359-166625910	Pik3cd	326
chr10:47038325-47052806	Shmt1	419	chr2:165567472-165577462	Ift80	327
chr14:107665740-107684312	Commd1	421	chr4:168685078-168701675	Cdkn1b	330
chr2:189199582-189214795	Il6r	423	chr20:29461264-29474837	Dnajb12	332
chr1:13133533-13139471	Abracl	430	chr15:42866873-42876267	Ptk2b	334
chr10:40409546-40425043	Ccdc69	431	chr10:40409695-40424972	Ccdc69	335
chr1:82075319-82090781	Gsk3a	433	chr13:49814305-49836196	Mdm4	338
chr10:70291363-70301691	Unc45b	434	chr1:204773312-204791744	Fam53b	339
chr7:141702054-141719674	Atf1	436	chr5:140145126-140163192	Zmpste24	341
chr17:84423848-84442467	Nebl	438	chr17:89348488-89361233	Gad2	343
chr16:20489213-20509372	Lsm4	443	chr10:84308144-84316790	Skap1	346
chr5:19878293-19891423	Tox	449	chr5:163150899-163167164	Tnfrsf1b	347
chr9:98192401-98204603	Lrrfip1	451	chr10:85445621-85463608	Srcin1	348
chr18:86307793-86329603	Cd226	455	chr20:8868365-8881223	Zfand3	351
chr13:49814427-49836785	Mdm4	456	chr7:114370896-114387109	Ago2	352
chr7:142353073-142364691	Galnt6	459	chr8:124382637-124399680	Tgfbr2	355
chr5:167610098-167629898	Rere	462	chr1:32161070-32168367	Slc12a7	357
chr9:42820614-42836852	Neurl3	466	chr9:42826520-42841216	Neurl3	362
chr7:60871229-60891636	Rap1b	467	chr6:137658037-137670906	Gpr132	369
			chr14:107665772-107684267	Commd1	370
			chr6:104436638-104446406	Plekhd1	371
			chr13:54884943-54903161	Mir3570	373
			chr10:94941059-94958023	Milr1	376
			chr1:252472818-252490439	Stambpl1	377
			chr10:70291302-70301814	Unc45b	380
			chr8:103092148-103112768	Slc9a9	384
			chr9:81518731-81530239	Arpc2	388
			chr15:55007862-55016282	Rcbtb2	389
			chr1:47318686-47330393	Ezr	390
			chr7:138037149-138055533	Slc38a1	391
			chr1:13133514-13139509	Abracl	392
			chr5:19878337-19889858	Tox	395
			chr3:57953155-57973852	Hat1	396
			chr5:169395425-169413819	Acot7	402
			chr8:33620094-33638581	Fli1	406
			chr17:9709425-9731204	Grk6	411
			chr7:104823186-104839945	Asap1	413
			chr10:94342908-94359805	Limd2	414
			chr10:94342908-94359805	Map3k3	414
			chr10:94342908-94359805	Strada	414
			chr8:48551105-48569551	Ccdc153	419
			chr4:145600084-145618599	Irak2	422
			chr12:23541833-23558315	Orai2	429
			chr18:63946693-63966499	Ldlrad4	436
			chr7:61783834-61798400	Dyrk2	439
			chr11:24449168-24466456	App	441
			chr10:85939965-85954682	Arl5c	442
			chr10:85939965-85954682	Cacnb1	442
			chr3:7721243-7731681	Ntng2	443
			chr7:121746634-121756904	Enthd1	445
			chr7:141702328-141719286	Atf1	446
			chr18:57513602-57529089	Adrb2	454
			chr20:35447686-35468050	Man1a1	460
			chr14:104856324-104870053	Sertad2	463
			chr7:142353472-142364684	Galnt6	464
			chr9:86472871-86482649	Cul3	467
			chr13:41734586-41745151	Actr3	483
			chr1:82078240-82090795	Gsk3a	484
			chr6:132876019-132888273	Wdr25	485
			chr9:98191391-98203592	Lrrfip1	488
			chr9:60497641-60509321	Hecw2	492
			chr20:6286342-6297120	Srsf3	493
			chr3:150182342-150191999	Pxmp4	503
			chr12:37980900-37987921	Vps37b	504
			chr8:11929545-11938605	Ccdc82	509
			chr11:71937794-71962006	Cep19	516
			chr18:86308060-86318177	Cd226	536
			chr5:167611469-167627011	Rere	537
			chr13:104299123-104318126	Dusp10	541
			chr2:240860171-240875409	Nfkb1	542
			chr16:81370303-81379777	Rasa3	564
			chr3:62502716-62507179	Nfe2l2	570
			chr5:59567214-59577602	Gne	576
			chr9:20793840-20810998	Cd2ap	600

## Sheet: TableS9_SE-TFbinding
Rat	Rank	Motif	P-value	log P-pvalue	% of Targets	% of Background	STD(Bg STD)	Best Match/Details	NTG or B27 specific
NTG	1	ACTGAGTCACTGAGTCCGTAATCGGTACAGTCAGTCCTAGCGTAACTG	1e-71	-1.643E+02	0.80%	0.00%	176.1bp (0.0bp)	ZNF519(Zf)/HEK293-ZNF519.GFP-ChIP-Seq(GSE58341)/Homer(0.656)	yes
	2	ACGTCGTAAGTCAGTCCGTACTGAATCGCGTAACGTACGTAGTCATCG	1e-61	-1.418E+02	0.92%	0.01%	165.6bp (128.4bp)	NFIC/MA0161.2/Jaspar(0.613)	yes
	3	CAGTCATGATCGGTCATCGAAGTCCTAGCGATTCGATGCACTGACTGA	1e-60	-1.401E+02	1.06%	0.02%	161.2bp (109.6bp)	HOXC12/MA0906.1/Jaspar(0.653)	yes
	4	ACTGAGTCCGTAACTGCGTACGTACGTAAGTCACGTCGTAAGTCCGTA	1e-54	-1.266E+02	1.04%	0.02%	145.7bp (165.7bp)	RUNX1(Runt)/Jurkat-RUNX1-ChIP-Seq(GSE29180)/Homer(0.638)	yes
	5	AGTCACGTACTGAGTCACGTACGTAGTCCGTAAGTCAGTCCTGAACGT	1e-54	-1.246E+02	0.87%	0.01%	117.8bp (169.0bp)	ZNF165(Zf)/WHIM12-ZNF165-ChIP-Seq(GSE65937)/Homer(0.674)	yes
	6	CGTAAGCTACGTCGTACTGACGTAACGTACGTCTGAAGTCGTCAACTG	1e-53	-1.229E+02	1.09%	0.03%	128.1bp (150.7bp)	PROP1/MA0715.1/Jaspar(0.725)	yes
	7	AGCTACTGACTGATCGACGTGTACCGTAACGTAGTCAGTCAGTCCGAT	1e-52	-1.206E+02	1.52%	0.09%	150.8bp (156.9bp)	PRDM10(Zf)/HEK293-PRDM10.eGFP-ChIP-Seq(Encode)/Homer(0.761)	yes
	8	ACTGCATGGATCACTGTCGAATCGACGTAGTCACGTACTG	1e-51	-1.196E+02	4.64%	1.23%	142.7bp (152.8bp)	PB0151.1_Myf6_2/Jaspar(0.744)	yes
	9	ATCGTCAGGTCACGTAACGTGTCATAGCTGCAACGTCATGCTGACGTA	1e-47	-1.092E+02	3.41%	0.74%	162.6bp (136.9bp)	PB0141.1_Isgf3g_2/Jaspar(0.626)	yes
	10	ACTGCTAGGTACACGTACGTACTGGTACCGTAACTGCGTACGTACGTA	1e-46	-1.074E+02	1.23%	0.06%	157.3bp (131.1bp)	PB0145.1_Mafb_2/Jaspar(0.772)	yes
	11	AGTCACGTACTGACGTAGTCAGTCCGTAACTGAGTCAGTCAGTCACTG	1e-46	-1.068E+02	0.56%	0.00%	145.0bp (52.6bp)	POL011.1_XCPE1/Jaspar(0.642)	yes
	12	TCAGCGTATGACAGCTACGTTAGCAGTCATCGACTGTCGACGTACATG	1e-46	-1.068E+02	0.56%	0.00%	145.5bp (0.4bp)	ETV4(ETS)/HepG2-ETV4-ChIP-Seq(ENCODE)/Homer(0.768)	yes
	13	AGTCACTGACTGACTGACTGACGTACTGACGTAGTCAGTCCGTAAGTC	1e-43	-1.013E+02	0.53%	0.00%	127.2bp (2.2bp)	NFkB-p50,p52(RHD)/Monocyte-p50-ChIP-Chip(Schreiber_et_al.)/Homer(0.637)	yes
	14	AGTCACGTACTGACTGACTGAGTCCGTAATCGACGTACGTCGTAACTG	1e-41	-9.582E+01	0.51%	0.00%	188.3bp (42.8bp)	ZNF416(Zf)/HEK293-ZNF416.GFP-ChIP-Seq(GSE58341)/Homer(0.737)	yes
	15	AGTCAGTCAGTCACGTACGTCGTAACTGCGTACGTAAGTCAGTCCGTA	1e-41	-9.582E+01	0.51%	0.00%	147.8bp (114.2bp)	PB0194.1_Zbtb12_2/Jaspar(0.736)	no
	16	ACGTACGTACTGACGTCGTACGTAACTGAGTCCGTACGTAACTGCGTA	1e-41	-9.582E+01	0.51%	0.00%	185.3bp (0.0bp)	FOXN3/MA1489.1/Jaspar(0.680)	yes
	17	AGCTAGTCCGATTCAGTACGCGTACTAGATCGCGTAAGTCCGATACGT	1e-39	-9.091E+01	1.52%	0.16%	152.9bp (158.1bp)	ZBTB26/MA1579.1/Jaspar(0.648)	yes
	18	ACTGCGTAACGTAGTCACTGCGTACGTACGATAGTCACGT	1e-39	-9.075E+01	0.60%	0.01%	170.2bp (93.0bp)	IRF6/MA1509.1/Jaspar(0.751)	yes
	19	AGTCACGTACTGACTGCGTAAGTCACGTAGTCACTGGTCA	1e-37	-8.722E+01	1.01%	0.05%	152.9bp (150.3bp)	VDR/MA0693.2/Jaspar(0.622)	no
	20	ACGTCGTAAGTCCGTAACGTACTGAGTCAGTCACTGCGTA	1e-37	-8.623E+01	0.58%	0.01%	155.5bp (146.5bp)	TEAD3/MA0808.1/Jaspar(0.652)	yes
	21	AGTCACTGACTGCGTAACGTCGTAATCGACTGAGTCACGT	1e-37	-8.540E+01	0.68%	0.01%	140.4bp (180.0bp)	NFY(CCAAT)/Promoter/Homer(0.625)	yes
	22	AGTCAGTCACTGCGTACTAGAGTCACGTAGTCAGTCAGTC	1e-36	-8.323E+01	2.85%	0.68%	165.3bp (150.5bp)	POL013.1_MED-1/Jaspar(0.649)	yes
	23	ACGTACTGAGTCCGTAACTGACTGCGTACGTAACTGCGTAACGTAGTC	1e-35	-8.117E+01	0.68%	0.02%	162.6bp (173.0bp)	ETV4/MA0764.2/Jaspar(0.721)	yes
	24	CGTAACTGAGTCCGTAAGTCACTGCGTAACTGGTACACGT	1e-34	-8.025E+01	1.09%	0.08%	117.7bp (139.1bp)	ZNF519(Zf)/HEK293-ZNF519.GFP-ChIP-Seq(GSE58341)/Homer(0.712)	yes
	25	AGTCACTGACTGACGTACTGACTGACGTACGTACGTACTGCGTAACGT	1e-34	-7.963E+01	0.43%	0.00%	215.0bp (0.0bp)	RUNX(Runt)/HPC7-Runx1-ChIP-Seq(GSE22178)/Homer(0.677)	yes
	26	ACTGAGTCCGTACGTAAGTCCGTAACTGAGTCCGTAACGTAGTCAGTC	1e-33	-7.731E+01	0.53%	0.01%	57.0bp (132.4bp)	ZNF341/MA1655.1/Jaspar(0.664)	no
	27	ACGTCGTACGTACGTAACTGCGTAACTGGTACACGTACGTACTGCGTA	1e-32	-7.522E+01	0.56%	0.01%	133.5bp (93.8bp)	PH0151.1_Pou6f1_1/Jaspar(0.677)	yes
	28	AGTCACTGAGTCAGTCACTGACGTCGTACGTAACTGACTG	1e-32	-7.434E+01	0.41%	0.00%	158.3bp (0.0bp)	PB0086.1_Tcfap2b_1/Jaspar(0.648)	yes
	29	ACTGACGTACGTCGTACTAGACGTCTGAAGTCACTGACTG	1e-32	-7.408E+01	0.75%	0.03%	144.0bp (162.7bp)	NR1D2/MA1532.1/Jaspar(0.598)	yes
	30	AGTCAGTCACTGATCGACGTCGTAACGTACTG	1e-30	-7.009E+01	4.81%	1.89%	130.4bp (147.3bp)	OVOL2/MA1545.1/Jaspar(0.705)	yes
	31	TCAGCAGTATCGGCATCTGAATGCAGCTCTGATAGCAGCTGTCATAGC	1e-30	-6.911E+01	0.39%	0.00%	15.5bp (0.0bp)	PB0096.1_Zfp187_1/Jaspar(0.659)	yes
	32	ACGTACTGACGTAGTCAGTCACTGATCGACTGACTGACGT	1e-29	-6.741E+01	0.77%	0.04%	120.7bp (164.2bp)	INSM1/MA0155.1/Jaspar(0.715)	yes
	33	AGTCCGTAAGTCACTGCGTAACTGCGTACGTAAGTCACTG	1e-29	-6.724E+01	0.43%	0.01%	145.3bp (51.5bp)	PRDM1/MA0508.3/Jaspar(0.648)	yes
	34	ACGTAGTCACGTACGTACGTCGTAACGTACGTACGTACTGACTGACGT	1e-29	-6.724E+01	0.43%	0.01%	119.7bp (154.0bp)	MF0008.1_MADS_class/Jaspar(0.694)	yes
	35	ACTGACTGCGTAACTGACGTACTGACGTCGTAAGTCACGT	1e-28	-6.503E+01	1.04%	0.10%	144.8bp (149.0bp)	MSANTD3/MA1523.1/Jaspar(0.688)	yes
	36	ACTGACTGACTGACGTCGTAACGTAGTCACTGAGTCACGT	1e-27	-6.265E+01	0.41%	0.01%	166.6bp (58.0bp)	PH0162.1_Six2/Jaspar(0.735)	yes
	37	CGTAACTGACGTAGTCACTGACTGCGTAACGTCGTAAGTC	1e-27	-6.237E+01	0.51%	0.01%	193.8bp (133.1bp)	PB0160.1_Rfxdc2_2/Jaspar(0.617)	no
	38	AGTCAGCTACGTACGTACTGACGTACGTCGTAACGTACGT	1e-26	-6.147E+01	1.57%	0.28%	147.5bp (153.0bp)	PB0119.1_Foxa2_2/Jaspar(0.901)	yes
	39	ACTGACGTAGTCACTGACTGACTGACGTACTGCGTAACGT	1e-26	-6.003E+01	0.43%	0.01%	168.2bp (65.3bp)	SREBF1/MA0595.1/Jaspar(0.817)	yes
	40	AGTCCGTAACGTAGTCACTGCGTACGTAACTGACGTCGTA	1e-25	-5.811E+01	0.39%	0.01%	143.0bp (139.1bp)	TCF7/MA0769.2/Jaspar(0.652)	yes
	41	ACGTAGTCAGTCAGTCACGTAGTCACTGACGTAGTCACGT	1e-24	-5.709E+01	0.70%	0.04%	176.1bp (96.0bp)	PB0200.1_Zfp187_2/Jaspar(0.631)	yes
	42	AGTCACTGATGCAGCTCGTACGTAATCGCTGA	1e-24	-5.666E+01	4.11%	1.67%	146.6bp (155.6bp)	PB0112.1_E2F2_2/Jaspar(0.637)	yes
	43	CGATACGTCAGTATGCTCGAAGTCCTGACGTA	1e-23	-5.436E+01	17.37%	11.96%	145.4bp (145.1bp)	CEBPD/MA0836.2/Jaspar(0.799)	yes
	44	CGTAACTGACGTCGTAATCGAGTCACTGAGCT	1e-23	-5.382E+01	2.20%	0.62%	153.3bp (158.4bp)	PB0154.1_Osr1_2/Jaspar(0.734)	no
	45	ACTGACTGACGTACTGACGTCGTACGTAAGTCAGTCACTG	1e-21	-4.921E+01	0.34%	0.00%	173.5bp (97.3bp)	TBX5/MA0807.1/Jaspar(0.668)	yes
	46	GTCACGTAAGTCACTGAGTCACGTACGTACTG	1e-21	-4.911E+01	3.29%	1.28%	154.7bp (159.3bp)	Nr2e3/MA0164.1/Jaspar(0.721)	yes
	47	ACGTATGCCGTAACTGACGTATGCGTCACTAG	1e-18	-4.275E+01	20.19%	15.03%	151.1bp (146.8bp)	MafA(bZIP)/Islet-MafA-ChIP-Seq(GSE30298)/Homer(0.755)	yes
	48	ACTGAGTCAGTCACGTACGTACGTACTGAGTCACGTACGTACGTCGTA	1e-17	-3.915E+01	0.24%	0.00%	95.2bp (0.0bp)	Sox3/MA0514.1/Jaspar(0.677)	yes
	49	GTCACGTACGATATCGCTGACGATCGTACGTACTGATGACACGTCTGA	1e-16	-3.693E+01	1.04%	0.21%	120.5bp (151.0bp)	HNF1A/MA0046.2/Jaspar(0.686)	yes
	50	ACTGATCGCGTAACGTACGTACTGAGTCACTG	1e-16	-3.685E+01	4.52%	2.34%	153.4bp (149.2bp)	Ddit3::Cebpa/MA0019.1/Jaspar(0.692)	yes
	51	CGTACGTAAGTCCGTAACTGAGTCACTGAGTC	1e-13	-3.137E+01	1.40%	0.43%	153.7bp (160.3bp)	ZNF341/MA1655.1/Jaspar(0.780)	yes
	52	CGTAACTGCGTAACTGACTGCGTAACGTAGTC	1e-13	-3.059E+01	5.56%	3.29%	140.0bp (143.7bp)	DPRX/MA1480.1/Jaspar(0.654)	yes
	53	CGTAAGTCCGTAACTGACGTCGTAACGTCGTA	1e-12	-2.962E+01	2.83%	1.33%	122.4bp (148.8bp)	ZBTB32/MA1580.1/Jaspar(0.758)	yes
	54	CGTACGTAACGTACTGACGTAGTCACTGACTG	1e-11	-2.578E+01	0.94%	0.25%	109.7bp (158.9bp)	YY2/MA0748.2/Jaspar(0.725)	yes
	55	ACGTAGTCCGTAACTGACGTACTGACGTACTGACGTAGTCCGTAACTG	1e-08	-2.060E+01	0.17%	0.01%	8.9bp (47.4bp)	Reverb(NR),DR2/RAW-Reverba.biotin-ChIP-Seq(GSE45914)/Homer(0.704)	yes
	Rank	Motif	P-value	log P-pvalue	% of Targets	% of Background	STD(Bg STD)	Best Match/Details	NTG or B27 specific
B27	1	AGTCCGTAACGTCGTACGTACGTAACTGAGTCACTGGTCAACGTACGT	1e-21	-5.001e+01	0.32%	0.00%	186.6bp (131.7bp)	CDX4(Homeobox)/Myc-ChIP-Seq(GSE48254)/Homer(0.655)	yes
	2	CAGTCATGATCGACGTATGCACTGAGCTCTAGCATGTGCA	1e-20	-4.689e+01	1.08%	0.16%	157.6bp (136.4bp)	PB0032.1_IRC900814_1/Jaspar(0.759)	yes
	3	ACGTACGTAGTCACGTCGTAACTGACGTAGTCAGTCACGTACTGACGT	1e-19	-4.502e+01	0.29%	0.00%	125.8bp (36.4bp)	ZBTB12(Zf)/HEK293-ZBTB12.GFP-ChIP-Seq(GSE58341)/Homer(0.603)	no
	4	CTGAGCATACGTTGCAAGTCCGTACTAGTCAGGACTCATGACGTCTGA	1e-19	-4.499e+01	8.47%	4.94%	142.6bp (145.6bp)	SNAI2/MA0745.2/Jaspar(0.693)	yes
	5	TCGACTGAATGCCGTAATCGCTAGGTCACGTAACTGACGT	1e-18	-4.213e+01	12.57%	8.33%	135.2bp (145.6bp)	ETV1/MA0761.2/Jaspar(0.832)	yes
	6	CGTACGTAACTGAGTCGTACCGTAACGTACGTGTCACGTAAGCTCGTA	1e-18	-4.158e+01	0.39%	0.01%	183.2bp (163.3bp)	Nanog(Homeobox)/mES-Nanog-ChIP-Seq(GSE11724)/Homer(0.749)	yes
	7	CGATCTAGGCTACGTAAGTCGTACGATCGTCATCAGAGTC	1e-17	-4.061e+01	22.61%	17.11%	142.1bp (144.4bp)	VDR/MA0693.2/Jaspar(0.759)	no
	8	AGCTCGTAACTGGACTCGATGCATCGTACGATCTAGCAGTCTGAATCG	1e-17	-4.054e+01	3.97%	1.80%	138.2bp (140.7bp)	FOXE1/MA1487.1/Jaspar(0.669)	yes
	9	ACTGCGTAACTGCAGTCTAGACTGAGCTGACTACTGACGTCAGTTCAG	1e-15	-3.479e+01	1.16%	0.26%	141.7bp (141.7bp)	Nkx2-5(var.2)/MA0503.1/Jaspar(0.668)	yes
	10	ACGTCTGATACGGCTACTAGTCGAATCGCAGTATGCGACT	1e-14	-3.298e+01	33.39%	27.66%	141.9bp (145.4bp)	PB0203.1_Zfp691_2/Jaspar(0.635)	yes
	11	CTGAACTGCTAGACTGACTGAGTCCTAGGTACAGTCAGCT	1e-14	-3.270e+01	1.47%	0.42%	144.5bp (144.5bp)	PB0052.1_Plagl1_1/Jaspar(0.713)	yes
	12	ACGTAGTCACGTTACGACGTACTGACGTCGTAACGTAGTCACTGAGTC	1e-13	-3.064e+01	0.21%	0.00%	150.1bp (88.9bp)	SOX10/MA0442.2/Jaspar(0.586)	yes
	13	CGTATGACGTACGATCCGATCATGTGACGATCGTACAGCTGACTCGAT	1e-13	-3.034e+01	1.21%	0.32%	150.4bp (142.1bp)	NR4A1/MA1112.2/Jaspar(0.736)	yes
	14	AGTCACGTACTGAGCTAGCTGTACAGCTACTG	1e-13	-3.012e+01	20.30%	15.78%	140.1bp (145.2bp)	ZNF341/MA1655.1/Jaspar(0.736)	no
	15	ACGTACGTGCATACTGAGTCCAGTCGTAATGCACGTATGC	1e-12	-2.860e+01	2.00%	0.77%	140.2bp (142.5bp)	PB0050.1_Osr1_1/Jaspar(0.772)	no
	16	CGTAACTGACTGACTGAGTCCGTAACGTACGTACGTAGTCCGTAAGTC	1e-11	-2.762e+01	0.29%	0.01%	162.2bp (168.0bp)	NFkB-p65(RHD)/GM12787-p65-ChIP-Seq(GSE19485)/Homer(0.663)	yes
	17	GATCACTGACGTGATCCAGTGTACTGCAGTCA	1e-11	-2.611e+01	19.93%	15.76%	144.6bp (145.2bp)	PB0160.1_Rfxdc2_2/Jaspar(0.676)	no
	18	ACGTCTAGACGTAGTCACTGCGTAAGTCCGTAAGTCAGCT	1e-11	-2.587e+01	0.39%	0.03%	159.2bp (175.0bp)	PB0036.1_Irf6_1/Jaspar(0.703)	yes
	19	ACTGACGTCGTAACGTACGTACGTCGTAAGTCACGTACGTACGTCGTA	1e-10	-2.516e+01	0.21%	0.00%	126.2bp (19.1bp)	FOXA1(Forkhead)/MCF7-FOXA1-ChIP-Seq(GSE26831)/Homer(0.780)	yes
	20	CGTAACTGACGTACGTCGTAGTCAATCGAGTC	1e-10	-2.475e+01	6.21%	3.94%	133.4bp (146.4bp)	HMBOX1/MA0895.1/Jaspar(0.803)	yes
	21	CGTAAGTCCGTAAGTCCGTAAGTCACGTAGTCAGTCACGTACTGAGTC	1e-10	-2.425e+01	0.32%	0.02%	144.2bp (143.5bp)	TEAD2/MA1121.1/Jaspar(0.661)	yes
	22	TCGATCAGTGCACAGTTACGACGTACTGAGCT	1e-09	-2.296e+01	45.07%	39.98%	141.4bp (147.2bp)	ZBTB18(Zf)/HEK293-ZBTB18.GFP-ChIP-Seq(GSE58341)/Homer(0.590)	yes
	23	CGATGCTAGTCACGATTACGGTACATCGTCGAGTCAGTCA	1e-09	-2.255e+01	3.18%	1.70%	142.8bp (149.0bp)	POU5F1/MA1115.1/Jaspar(0.680)	yes
	24	ACTGAGTCTCGACTGACGTAATGCACGTGTAC	1e-09	-2.193e+01	12.75%	9.65%	142.7bp (146.2bp)	NFIA/MA0670.1/Jaspar(0.666)	yes
	25	AGTCAGTCCGTAAGTCACGTCGTAAGTCACTGACTGAGTC	1e-09	-2.162e+01	0.16%	0.00%	138.0bp (0.0bp)	TFAP2B(var.3)/MA0813.1/Jaspar(0.590)	yes
	26	ACGTAGTCACGTCGTACGTAACTGAGTCACTGACGTACGT	1e-09	-2.162e+01	0.16%	0.00%	210.4bp (35.6bp)	VENTX/MA0724.1/Jaspar(0.665)	yes
	27	AGTCAGTCACGTCGTAAGTCACTGACGTCGTAACTGACTG	1e-09	-2.128e+01	0.18%	0.01%	142.7bp (201.7bp)	GMEB2/MA0862.1/Jaspar(0.662)	yes
	28	ACTGACGTACGTACGTCGTACGTAACTGACTGAGTCCGTACGTAACGT	1e-09	-2.128e+01	0.18%	0.00%	155.3bp (129.0bp)	CDX1/MA0878.2/Jaspar(0.606)	yes
	29	GTCAAGTCAGTCACTGACTGACGTAGTCCTGAACTGCGAT	1e-09	-2.114e+01	0.24%	0.01%	135.0bp (134.1bp)	PH0140.1_Pknox1/Jaspar(0.668)	yes
	30	CGTAAGCTCAGTCGTACGTAATGCAGTCCTGACGTAGTCACGTAAGTC	1e-09	-2.093e+01	0.34%	0.03%	136.7bp (132.1bp)	PH0167.1_Tcf1/Jaspar(0.654)	yes
	31	GATCCGTACAGTTCGAGATCGTCAAGCTGTCAGTACTGCAGACTTAGC	1e-09	-2.089e+01	7.42%	5.12%	125.9bp (148.5bp)	ZNF24/MA1124.1/Jaspar(0.668)	yes
	32	CTGACGTATGCACGTAGCTATGCACGTATGCATGCACTAG	1e-08	-1.951e+01	25.27%	21.33%	170.4bp (151.1bp)	ZNF384/MA1125.1/Jaspar(0.833)	yes
	33	TCGATAGCCGATCGTAAGTCAGCTCGATAGTCCGATCGTAAGTCACGT	1e-08	-1.889e+01	0.55%	0.11%	133.2bp (151.7bp)	ZKSCAN1/MA1585.1/Jaspar(0.556)	yes
	34	CGTACTAGAGCTCTAGATCGCTGACAGTACTGACGTACTGCGTAACTG	1e-07	-1.830e+01	0.68%	0.18%	121.2bp (122.7bp)	ZKSCAN5/MA1652.1/Jaspar(0.748)	yes
	35	ACGTACGTCGTACGTAACGTAGTCACGTAGTCACTGACTG	1e-07	-1.826e+01	0.24%	0.02%	124.2bp (116.5bp)	PB0138.1_Irf4_2/Jaspar(0.734)	yes
	36	ACTGCGTACGTACGTAAGTCACGTACTGCTGA	1e-07	-1.767e+01	5.10%	3.37%	145.4bp (144.8bp)	PRDM4/MA1647.1/Jaspar(0.809)	yes
	37	ACGTGCTAAGTCCGATCTAGGCTAACTGTAGC	1e-07	-1.739e+01	13.75%	10.90%	140.6bp (145.4bp)	TFAP2A/MA0003.4/Jaspar(0.668)	yes
	38	ATCGAGTCCGTAAGTCATCGACTGACGTACGT	1e-07	-1.717e+01	2.13%	1.10%	149.5bp (147.1bp)	BMYB(HTH)/Hela-BMYB-ChIP-Seq(GSE27030)/Homer(0.674)	yes
	39	AGTCAGTCACTGACTGAGTCACTGACTGCTAGAGTCACGT	1e-06	-1.527e+01	0.24%	0.02%	107.7bp (164.3bp)	POL006.1_BREu/Jaspar(0.725)	yes
	40	TGCATAGCTAGCTAGCTGCACATGGCATTCGATAGCACGTATGCCATG	1e-06	-1.393e+01	0.13%	0.01%	90.5bp (94.7bp)	PB0152.1_Nkx3-1_2/Jaspar(0.753)	yes
	41	ACTGACGTACGTACTGCGTAAGTCGTACCTGA	1e-06	-1.383e+01	3.66%	2.38%	143.2bp (148.7bp)	PB0030.1_Hnf4a_1/Jaspar(0.697)	yes
	42	AGTCAGTCAGTCAGTCACTGCGTAACTGACTG	1e-05	-1.366e+01	1.81%	0.97%	148.7bp (146.2bp)	AP-2gamma(AP2)/MCF7-TFAP2C-ChIP-Seq(GSE21234)/Homer(0.754)	yes
	43	AGTCAGTCGTACAGTCAGTCAGTCGTACGTAC	0.0001	-9.381e+00	10.99%	9.17%	167.2bp (143.3bp)	Maz(Zf)/HepG2-Maz-ChIP-Seq(GSE31477)/Homer(0.945)	yes
	44	ACGTACTGACGTACTGACGTACTGAGTCCGTAACTGACGTACTGCGTA	0.001	-7.872e+00	0.11%	0.01%	181.6bp (76.4bp)	PB0091.1_Zbtb3_1/Jaspar(0.707)	yes
	45	ACGTACTGACGTCGATAGTCATCGACGTCGTA	0.01	-5.893e+00	20.43%	18.65%	143.9bp (149.6bp)	SOX12/MA1561.1/Jaspar(0.675)	yes
	46	ACTGACTGCGTAACGTACTGACTGCGTAACGT	0.1	-4.158e+00	2.52%	2.01%	161.2bp (128.7bp)	HOXA1(Homeobox)/mES-Hoxa1-ChIP-Seq(SRP084292)/Homer(0.767)	yes
	47	AGTCACGTCGTAACGTAGTCACGTCGTAAGTCCGTAACGTCGTAACGT	1	-1.882e+00	0.03%	0.00%	72.9bp (44.5bp)	FOXB1/MA0845.1/Jaspar(0.676)	yes

[truncated: 2 more sheets: TableS10_premorbSE, TableS11_premorbSE_TFbinding]
